# Supplementary material for: Evolution and transition of expression trajectory during human brain development
Source: BMC Evol Biol. 2020 Jun 23;20:72. doi: 10.1186/s12862-020-01633-4 (PMC7310562; doi:10.1186/s12862-020-01633-4)
Supplement: Supplementary file 1 — Additional file 1: Supplementary Tables S1–S12. [file 12862_2020_1633_MOESM1_ESM.xlsx]

## Sheet: Table legends
Supplementary Tables	Legend
Table S1	Sample metadata metrics for human
Table S2	The number of sample size distribution of conrresponding brain region and age in human (Colnames represent the brain regions, rownames represent the sample age , the number in the table present sample size in corresponding brain region and age
Table S3	Sample metadata metrics for macaque
Table S4	The number of sample size distribution of of conrresponding brain region and age in macaque (Colnames represent the brain regions,rownames represent the sample age , the number in the table present sample size in corresponding brain region and age )
Table S5	The list of dynamic network biomarkers(DNBs) in human and macaque
Table S6	The list of differently expressed genes(DEGs) across five brain regions in human and macaque
Table S7	The list of DEGs and DNBs that overlapped with MEK/MAPK pathway
Table S8	The list of genes that show [age-related] and [age-related and species-different] across five brain regions
Table S9	Statistic information of gene that exhibit [age-related], [age-related and species-different],[neoteny] and [acceleration]
Table S10	The list of genes that show feature of neoteny and acceleration
Table S11	Basic information of WGCNA modules
Table S12	Positive selection analysis of RBFOX1 in its Coding Sequence.

## Sheet: Table S1
donor_id	donor_name	age	gender	structure_id	structure_acronym	structure_name
12835	H376.IIB.50	12 pcw	F	10236	A1C	primary auditory cortex (core)
12960	H376.IIB.51	12 pcw	F	10236	A1C	primary auditory cortex (core)
13060	H376.IIB.52	12 pcw	F	10236	A1C	primary auditory cortex (core)
12820	H376.IIIA.50	13 pcw	M	10236	A1C	primary auditory cortex (core)
12834	H376.IIIA.51	13 pcw	F	10236	A1C	primary auditory cortex (core)
12888	H376.IIIA.52	13 pcw	M	10236	A1C	primary auditory cortex (core)
12287	H376.IIIB.50	16 pcw	M	10236	A1C	primary auditory cortex (core)
12879	H376.IIIB.52	16 pcw	M	10236	A1C	primary auditory cortex (core)
12880	H376.IIIB.53	17 pcw	F	10236	A1C	primary auditory cortex (core)
12885	H376.IV.53	19 pcw	F	10236	A1C	primary auditory cortex (core)
12365	H376.IV.51	21 pcw	F	10236	A1C	primary auditory cortex (core)
12886	H376.IV.54	21 pcw	M	10236	A1C	primary auditory cortex (core)
12288	H376.IV.50	24 pcw	M	10236	A1C	primary auditory cortex (core)
12948	H376.V.51	25 pcw	F	10236	A1C	primary auditory cortex (core)
12296	H376.VI.50	4 mos	M	10236	A1C	primary auditory cortex (core)
12830	H376.VIII.51	1 yrs	F	10236	A1C	primary auditory cortex (core)
12979	H376.VIII.53	2 yrs	F	10236	A1C	primary auditory cortex (core)
12836	H376.VIII.52	3 yrs	F	10236	A1C	primary auditory cortex (core)
12980	H376.VIII.54	3 yrs	M	10236	A1C	primary auditory cortex (core)
12298	H376.VIII.50	4 yrs	M	10236	A1C	primary auditory cortex (core)
12841	H376.IX.51	8 yrs	M	10236	A1C	primary auditory cortex (core)
12831	H376.X.51	13 yrs	F	10236	A1C	primary auditory cortex (core)
12299	H376.X.50	15 yrs	M	10236	A1C	primary auditory cortex (core)
12984	H376.X.53	18 yrs	M	10236	A1C	primary auditory cortex (core)
13057	H376.XI.60	21 yrs	F	10236	A1C	primary auditory cortex (core)
12300	H376.XI.50	23 yrs	M	10236	A1C	primary auditory cortex (core)
12290	H376.XI.52	30 yrs	F	10236	A1C	primary auditory cortex (core)
12302	H376.XI.53	36 yrs	M	10236	A1C	primary auditory cortex (core)
12303	H376.XI.54	37 yrs	M	10236	A1C	primary auditory cortex (core)
12304	H376.XI.56	40 yrs	F	10236	A1C	primary auditory cortex (core)
13058	H376.IIA.51	8 pcw	M	10361	AMY	amygdaloid complex
12833	H376.IIA.50	9 pcw	M	10361	AMY	amygdaloid complex
12835	H376.IIB.50	12 pcw	F	10361	AMY	amygdaloid complex
12960	H376.IIB.51	12 pcw	F	10361	AMY	amygdaloid complex
13060	H376.IIB.52	12 pcw	F	10361	AMY	amygdaloid complex
12820	H376.IIIA.50	13 pcw	M	10361	AMY	amygdaloid complex
12888	H376.IIIA.52	13 pcw	M	10361	AMY	amygdaloid complex
12837	H376.IIIB.51	16 pcw	M	10361	AMY	amygdaloid complex
12879	H376.IIIB.52	16 pcw	M	10361	AMY	amygdaloid complex
12880	H376.IIIB.53	17 pcw	F	10361	AMY	amygdaloid complex
12365	H376.IV.51	21 pcw	F	10361	AMY	amygdaloid complex
12886	H376.IV.54	21 pcw	M	10361	AMY	amygdaloid complex
12288	H376.IV.50	24 pcw	M	10361	AMY	amygdaloid complex
12949	H376.V.52	26 pcw	F	10361	AMY	amygdaloid complex
12296	H376.VI.50	4 mos	M	10361	AMY	amygdaloid complex
12830	H376.VIII.51	1 yrs	F	10361	AMY	amygdaloid complex
12979	H376.VIII.53	2 yrs	F	10361	AMY	amygdaloid complex
12836	H376.VIII.52	3 yrs	F	10361	AMY	amygdaloid complex
12980	H376.VIII.54	3 yrs	M	10361	AMY	amygdaloid complex
12298	H376.VIII.50	4 yrs	M	10361	AMY	amygdaloid complex
12841	H376.IX.51	8 yrs	M	10361	AMY	amygdaloid complex
12831	H376.X.51	13 yrs	F	10361	AMY	amygdaloid complex
12299	H376.X.50	15 yrs	M	10361	AMY	amygdaloid complex
13057	H376.XI.60	21 yrs	F	10361	AMY	amygdaloid complex
12300	H376.XI.50	23 yrs	M	10361	AMY	amygdaloid complex
12290	H376.XI.52	30 yrs	F	10361	AMY	amygdaloid complex
12302	H376.XI.53	36 yrs	M	10361	AMY	amygdaloid complex
12303	H376.XI.54	37 yrs	M	10361	AMY	amygdaloid complex
12304	H376.XI.56	40 yrs	F	10361	AMY	amygdaloid complex
12834	H376.IIIA.51	13 pcw	F	10398	MD	mediodorsal nucleus of thalamus
12287	H376.IIIB.50	16 pcw	M	10398	MD	mediodorsal nucleus of thalamus
12837	H376.IIIB.51	16 pcw	M	10398	MD	mediodorsal nucleus of thalamus
12879	H376.IIIB.52	16 pcw	M	10398	MD	mediodorsal nucleus of thalamus
12880	H376.IIIB.53	17 pcw	F	10398	MD	mediodorsal nucleus of thalamus
12885	H376.IV.53	19 pcw	F	10398	MD	mediodorsal nucleus of thalamus
12365	H376.IV.51	21 pcw	F	10398	MD	mediodorsal nucleus of thalamus
12886	H376.IV.54	21 pcw	M	10398	MD	mediodorsal nucleus of thalamus
12288	H376.IV.50	24 pcw	M	10398	MD	mediodorsal nucleus of thalamus
12296	H376.VI.50	4 mos	M	10398	MD	mediodorsal nucleus of thalamus
12977	H376.VII.51	10 mos	M	10398	MD	mediodorsal nucleus of thalamus
12830	H376.VIII.51	1 yrs	F	10398	MD	mediodorsal nucleus of thalamus
12836	H376.VIII.52	3 yrs	F	10398	MD	mediodorsal nucleus of thalamus
12298	H376.VIII.50	4 yrs	M	10398	MD	mediodorsal nucleus of thalamus
12841	H376.IX.51	8 yrs	M	10398	MD	mediodorsal nucleus of thalamus
12831	H376.X.51	13 yrs	F	10398	MD	mediodorsal nucleus of thalamus
12299	H376.X.50	15 yrs	M	10398	MD	mediodorsal nucleus of thalamus
13057	H376.XI.60	21 yrs	F	10398	MD	mediodorsal nucleus of thalamus
12300	H376.XI.50	23 yrs	M	10398	MD	mediodorsal nucleus of thalamus
12290	H376.XI.52	30 yrs	F	10398	MD	mediodorsal nucleus of thalamus
12302	H376.XI.53	36 yrs	M	10398	MD	mediodorsal nucleus of thalamus
12303	H376.XI.54	37 yrs	M	10398	MD	mediodorsal nucleus of thalamus
12304	H376.XI.56	40 yrs	F	10398	MD	mediodorsal nucleus of thalamus
13058	H376.IIA.51	8 pcw	M	10173	DFC	dorsolateral prefrontal cortex
12833	H376.IIA.50	9 pcw	M	10173	DFC	dorsolateral prefrontal cortex
12835	H376.IIB.50	12 pcw	F	10173	DFC	dorsolateral prefrontal cortex
12960	H376.IIB.51	12 pcw	F	10173	DFC	dorsolateral prefrontal cortex
13060	H376.IIB.52	12 pcw	F	10173	DFC	dorsolateral prefrontal cortex
12820	H376.IIIA.50	13 pcw	M	10173	DFC	dorsolateral prefrontal cortex
12834	H376.IIIA.51	13 pcw	F	10173	DFC	dorsolateral prefrontal cortex
12888	H376.IIIA.52	13 pcw	M	10173	DFC	dorsolateral prefrontal cortex
12287	H376.IIIB.50	16 pcw	M	10173	DFC	dorsolateral prefrontal cortex
12837	H376.IIIB.51	16 pcw	M	10173	DFC	dorsolateral prefrontal cortex
12879	H376.IIIB.52	16 pcw	M	10173	DFC	dorsolateral prefrontal cortex
12880	H376.IIIB.53	17 pcw	F	10173	DFC	dorsolateral prefrontal cortex
12885	H376.IV.53	19 pcw	F	10173	DFC	dorsolateral prefrontal cortex
12365	H376.IV.51	21 pcw	F	10173	DFC	dorsolateral prefrontal cortex
12886	H376.IV.54	21 pcw	M	10173	DFC	dorsolateral prefrontal cortex
12288	H376.IV.50	24 pcw	M	10173	DFC	dorsolateral prefrontal cortex
12949	H376.V.52	26 pcw	F	10173	DFC	dorsolateral prefrontal cortex
12296	H376.VI.50	4 mos	M	10173	DFC	dorsolateral prefrontal cortex
12977	H376.VII.51	10 mos	M	10173	DFC	dorsolateral prefrontal cortex
12830	H376.VIII.51	1 yrs	F	10173	DFC	dorsolateral prefrontal cortex
12979	H376.VIII.53	2 yrs	F	10173	DFC	dorsolateral prefrontal cortex
12980	H376.VIII.54	3 yrs	M	10173	DFC	dorsolateral prefrontal cortex
12298	H376.VIII.50	4 yrs	M	10173	DFC	dorsolateral prefrontal cortex
12841	H376.IX.51	8 yrs	M	10173	DFC	dorsolateral prefrontal cortex
12831	H376.X.51	13 yrs	F	10173	DFC	dorsolateral prefrontal cortex
12299	H376.X.50	15 yrs	M	10173	DFC	dorsolateral prefrontal cortex
12984	H376.X.53	18 yrs	M	10173	DFC	dorsolateral prefrontal cortex
13057	H376.XI.60	21 yrs	F	10173	DFC	dorsolateral prefrontal cortex
12300	H376.XI.50	23 yrs	M	10173	DFC	dorsolateral prefrontal cortex
12290	H376.XI.52	30 yrs	F	10173	DFC	dorsolateral prefrontal cortex
12302	H376.XI.53	36 yrs	M	10173	DFC	dorsolateral prefrontal cortex
12303	H376.XI.54	37 yrs	M	10173	DFC	dorsolateral prefrontal cortex
12304	H376.XI.56	40 yrs	F	10173	DFC	dorsolateral prefrontal cortex
13058	H376.IIA.51	8 pcw	M	10294	HIP	hippocampus (hippocampal formation)
12833	H376.IIA.50	9 pcw	M	10294	HIP	hippocampus (hippocampal formation)
12835	H376.IIB.50	12 pcw	F	10294	HIP	hippocampus (hippocampal formation)
12960	H376.IIB.51	12 pcw	F	10294	HIP	hippocampus (hippocampal formation)
13060	H376.IIB.52	12 pcw	F	10294	HIP	hippocampus (hippocampal formation)
12820	H376.IIIA.50	13 pcw	M	10294	HIP	hippocampus (hippocampal formation)
12834	H376.IIIA.51	13 pcw	F	10294	HIP	hippocampus (hippocampal formation)
12888	H376.IIIA.52	13 pcw	M	10294	HIP	hippocampus (hippocampal formation)
12287	H376.IIIB.50	16 pcw	M	10294	HIP	hippocampus (hippocampal formation)
12837	H376.IIIB.51	16 pcw	M	10294	HIP	hippocampus (hippocampal formation)
12879	H376.IIIB.52	16 pcw	M	10294	HIP	hippocampus (hippocampal formation)
12880	H376.IIIB.53	17 pcw	F	10294	HIP	hippocampus (hippocampal formation)
12885	H376.IV.53	19 pcw	F	10294	HIP	hippocampus (hippocampal formation)
12365	H376.IV.51	21 pcw	F	10294	HIP	hippocampus (hippocampal formation)
12886	H376.IV.54	21 pcw	M	10294	HIP	hippocampus (hippocampal formation)
12288	H376.IV.50	24 pcw	M	10294	HIP	hippocampus (hippocampal formation)
12296	H376.VI.50	4 mos	M	10294	HIP	hippocampus (hippocampal formation)
12830	H376.VIII.51	1 yrs	F	10294	HIP	hippocampus (hippocampal formation)
12979	H376.VIII.53	2 yrs	F	10294	HIP	hippocampus (hippocampal formation)
12836	H376.VIII.52	3 yrs	F	10294	HIP	hippocampus (hippocampal formation)
12980	H376.VIII.54	3 yrs	M	10294	HIP	hippocampus (hippocampal formation)
12298	H376.VIII.50	4 yrs	M	10294	HIP	hippocampus (hippocampal formation)
12841	H376.IX.51	8 yrs	M	10294	HIP	hippocampus (hippocampal formation)
12831	H376.X.51	13 yrs	F	10294	HIP	hippocampus (hippocampal formation)
12984	H376.X.53	18 yrs	M	10294	HIP	hippocampus (hippocampal formation)
13057	H376.XI.60	21 yrs	F	10294	HIP	hippocampus (hippocampal formation)
12300	H376.XI.50	23 yrs	M	10294	HIP	hippocampus (hippocampal formation)
12290	H376.XI.52	30 yrs	F	10294	HIP	hippocampus (hippocampal formation)
12302	H376.XI.53	36 yrs	M	10294	HIP	hippocampus (hippocampal formation)
12303	H376.XI.54	37 yrs	M	10294	HIP	hippocampus (hippocampal formation)
12304	H376.XI.56	40 yrs	F	10294	HIP	hippocampus (hippocampal formation)
12835	H376.IIB.50	12 pcw	F	10225	IPC	posteroventral (inferior) parietal cortex
12960	H376.IIB.51	12 pcw	F	10225	IPC	posteroventral (inferior) parietal cortex
13060	H376.IIB.52	12 pcw	F	10225	IPC	posteroventral (inferior) parietal cortex
12820	H376.IIIA.50	13 pcw	M	10225	IPC	posteroventral (inferior) parietal cortex
12834	H376.IIIA.51	13 pcw	F	10225	IPC	posteroventral (inferior) parietal cortex
12888	H376.IIIA.52	13 pcw	M	10225	IPC	posteroventral (inferior) parietal cortex
12287	H376.IIIB.50	16 pcw	M	10225	IPC	posteroventral (inferior) parietal cortex
12837	H376.IIIB.51	16 pcw	M	10225	IPC	posteroventral (inferior) parietal cortex
12879	H376.IIIB.52	16 pcw	M	10225	IPC	posteroventral (inferior) parietal cortex
12880	H376.IIIB.53	17 pcw	F	10225	IPC	posteroventral (inferior) parietal cortex
12885	H376.IV.53	19 pcw	F	10225	IPC	posteroventral (inferior) parietal cortex
12365	H376.IV.51	21 pcw	F	10225	IPC	posteroventral (inferior) parietal cortex
12886	H376.IV.54	21 pcw	M	10225	IPC	posteroventral (inferior) parietal cortex
12288	H376.IV.50	24 pcw	M	10225	IPC	posteroventral (inferior) parietal cortex
12296	H376.VI.50	4 mos	M	10225	IPC	posteroventral (inferior) parietal cortex
12977	H376.VII.51	10 mos	M	10225	IPC	posteroventral (inferior) parietal cortex
12830	H376.VIII.51	1 yrs	F	10225	IPC	posteroventral (inferior) parietal cortex
12979	H376.VIII.53	2 yrs	F	10225	IPC	posteroventral (inferior) parietal cortex
12836	H376.VIII.52	3 yrs	F	10225	IPC	posteroventral (inferior) parietal cortex
12980	H376.VIII.54	3 yrs	M	10225	IPC	posteroventral (inferior) parietal cortex
12298	H376.VIII.50	4 yrs	M	10225	IPC	posteroventral (inferior) parietal cortex
12841	H376.IX.51	8 yrs	M	10225	IPC	posteroventral (inferior) parietal cortex
12831	H376.X.51	13 yrs	F	10225	IPC	posteroventral (inferior) parietal cortex
12299	H376.X.50	15 yrs	M	10225	IPC	posteroventral (inferior) parietal cortex
12984	H376.X.53	18 yrs	M	10225	IPC	posteroventral (inferior) parietal cortex
13057	H376.XI.60	21 yrs	F	10225	IPC	posteroventral (inferior) parietal cortex
12300	H376.XI.50	23 yrs	M	10225	IPC	posteroventral (inferior) parietal cortex
12290	H376.XI.52	30 yrs	F	10225	IPC	posteroventral (inferior) parietal cortex
12302	H376.XI.53	36 yrs	M	10225	IPC	posteroventral (inferior) parietal cortex
12303	H376.XI.54	37 yrs	M	10225	IPC	posteroventral (inferior) parietal cortex
12304	H376.XI.56	40 yrs	F	10225	IPC	posteroventral (inferior) parietal cortex
13058	H376.IIA.51	8 pcw	M	10252	ITC	inferolateral temporal cortex (area TEv, area 20)
12835	H376.IIB.50	12 pcw	F	10252	ITC	inferolateral temporal cortex (area TEv, area 20)
12960	H376.IIB.51	12 pcw	F	10252	ITC	inferolateral temporal cortex (area TEv, area 20)
13060	H376.IIB.52	12 pcw	F	10252	ITC	inferolateral temporal cortex (area TEv, area 20)
12820	H376.IIIA.50	13 pcw	M	10252	ITC	inferolateral temporal cortex (area TEv, area 20)
12834	H376.IIIA.51	13 pcw	F	10252	ITC	inferolateral temporal cortex (area TEv, area 20)
12888	H376.IIIA.52	13 pcw	M	10252	ITC	inferolateral temporal cortex (area TEv, area 20)
12837	H376.IIIB.51	16 pcw	M	10252	ITC	inferolateral temporal cortex (area TEv, area 20)
12879	H376.IIIB.52	16 pcw	M	10252	ITC	inferolateral temporal cortex (area TEv, area 20)
12365	H376.IV.51	21 pcw	F	10252	ITC	inferolateral temporal cortex (area TEv, area 20)
12886	H376.IV.54	21 pcw	M	10252	ITC	inferolateral temporal cortex (area TEv, area 20)
12288	H376.IV.50	24 pcw	M	10252	ITC	inferolateral temporal cortex (area TEv, area 20)
12296	H376.VI.50	4 mos	M	10252	ITC	inferolateral temporal cortex (area TEv, area 20)
12977	H376.VII.51	10 mos	M	10252	ITC	inferolateral temporal cortex (area TEv, area 20)
12830	H376.VIII.51	1 yrs	F	10252	ITC	inferolateral temporal cortex (area TEv, area 20)
12979	H376.VIII.53	2 yrs	F	10252	ITC	inferolateral temporal cortex (area TEv, area 20)
12836	H376.VIII.52	3 yrs	F	10252	ITC	inferolateral temporal cortex (area TEv, area 20)
12980	H376.VIII.54	3 yrs	M	10252	ITC	inferolateral temporal cortex (area TEv, area 20)
12298	H376.VIII.50	4 yrs	M	10252	ITC	inferolateral temporal cortex (area TEv, area 20)
12841	H376.IX.51	8 yrs	M	10252	ITC	inferolateral temporal cortex (area TEv, area 20)
12831	H376.X.51	13 yrs	F	10252	ITC	inferolateral temporal cortex (area TEv, area 20)
12299	H376.X.50	15 yrs	M	10252	ITC	inferolateral temporal cortex (area TEv, area 20)
12984	H376.X.53	18 yrs	M	10252	ITC	inferolateral temporal cortex (area TEv, area 20)
13057	H376.XI.60	21 yrs	F	10252	ITC	inferolateral temporal cortex (area TEv, area 20)
12300	H376.XI.50	23 yrs	M	10252	ITC	inferolateral temporal cortex (area TEv, area 20)
12290	H376.XI.52	30 yrs	F	10252	ITC	inferolateral temporal cortex (area TEv, area 20)
12302	H376.XI.53	36 yrs	M	10252	ITC	inferolateral temporal cortex (area TEv, area 20)
12303	H376.XI.54	37 yrs	M	10252	ITC	inferolateral temporal cortex (area TEv, area 20)
12304	H376.XI.56	40 yrs	F	10252	ITC	inferolateral temporal cortex (area TEv, area 20)
12835	H376.IIB.50	12 pcw	F	10163	M1C	primary motor cortex (area M1, area 4)
12960	H376.IIB.51	12 pcw	F	10163	M1C	primary motor cortex (area M1, area 4)
13060	H376.IIB.52	12 pcw	F	10163	M1C	primary motor cortex (area M1, area 4)
12820	H376.IIIA.50	13 pcw	M	10163	M1C	primary motor cortex (area M1, area 4)
12834	H376.IIIA.51	13 pcw	F	10163	M1C	primary motor cortex (area M1, area 4)
12888	H376.IIIA.52	13 pcw	M	10163	M1C	primary motor cortex (area M1, area 4)
12837	H376.IIIB.51	16 pcw	M	10163	M1C	primary motor cortex (area M1, area 4)
12365	H376.IV.51	21 pcw	F	10163	M1C	primary motor cortex (area M1, area 4)
12886	H376.IV.54	21 pcw	M	10163	M1C	primary motor cortex (area M1, area 4)
12288	H376.IV.50	24 pcw	M	10163	M1C	primary motor cortex (area M1, area 4)
12296	H376.VI.50	4 mos	M	10163	M1C	primary motor cortex (area M1, area 4)
12830	H376.VIII.51	1 yrs	F	10163	M1C	primary motor cortex (area M1, area 4)
12979	H376.VIII.53	2 yrs	F	10163	M1C	primary motor cortex (area M1, area 4)
12836	H376.VIII.52	3 yrs	F	10163	M1C	primary motor cortex (area M1, area 4)
12980	H376.VIII.54	3 yrs	M	10163	M1C	primary motor cortex (area M1, area 4)
12298	H376.VIII.50	4 yrs	M	10163	M1C	primary motor cortex (area M1, area 4)
12841	H376.IX.51	8 yrs	M	10163	M1C	primary motor cortex (area M1, area 4)
12831	H376.X.51	13 yrs	F	10163	M1C	primary motor cortex (area M1, area 4)
12299	H376.X.50	15 yrs	M	10163	M1C	primary motor cortex (area M1, area 4)
12984	H376.X.53	18 yrs	M	10163	M1C	primary motor cortex (area M1, area 4)
13057	H376.XI.60	21 yrs	F	10163	M1C	primary motor cortex (area M1, area 4)
12300	H376.XI.50	23 yrs	M	10163	M1C	primary motor cortex (area M1, area 4)
12290	H376.XI.52	30 yrs	F	10163	M1C	primary motor cortex (area M1, area 4)
12302	H376.XI.53	36 yrs	M	10163	M1C	primary motor cortex (area M1, area 4)
12303	H376.XI.54	37 yrs	M	10163	M1C	primary motor cortex (area M1, area 4)
12304	H376.XI.56	40 yrs	F	10163	M1C	primary motor cortex (area M1, area 4)
13058	H376.IIA.51	8 pcw	M	10278	ACC	anterior (rostral) cingulate (medial prefrontal) cortex
12833	H376.IIA.50	9 pcw	M	10278	ACC	anterior (rostral) cingulate (medial prefrontal) cortex
12835	H376.IIB.50	12 pcw	F	10278	ACC	anterior (rostral) cingulate (medial prefrontal) cortex
12960	H376.IIB.51	12 pcw	F	10278	ACC	anterior (rostral) cingulate (medial prefrontal) cortex
13060	H376.IIB.52	12 pcw	F	10278	ACC	anterior (rostral) cingulate (medial prefrontal) cortex
12820	H376.IIIA.50	13 pcw	M	10278	ACC	anterior (rostral) cingulate (medial prefrontal) cortex
12834	H376.IIIA.51	13 pcw	F	10278	ACC	anterior (rostral) cingulate (medial prefrontal) cortex
12888	H376.IIIA.52	13 pcw	M	10278	ACC	anterior (rostral) cingulate (medial prefrontal) cortex
12287	H376.IIIB.50	16 pcw	M	10278	ACC	anterior (rostral) cingulate (medial prefrontal) cortex
12837	H376.IIIB.51	16 pcw	M	10278	ACC	anterior (rostral) cingulate (medial prefrontal) cortex
12879	H376.IIIB.52	16 pcw	M	10278	ACC	anterior (rostral) cingulate (medial prefrontal) cortex
12880	H376.IIIB.53	17 pcw	F	10278	ACC	anterior (rostral) cingulate (medial prefrontal) cortex
12885	H376.IV.53	19 pcw	F	10278	ACC	anterior (rostral) cingulate (medial prefrontal) cortex
12365	H376.IV.51	21 pcw	F	10278	ACC	anterior (rostral) cingulate (medial prefrontal) cortex
12886	H376.IV.54	21 pcw	M	10278	ACC	anterior (rostral) cingulate (medial prefrontal) cortex
12288	H376.IV.50	24 pcw	M	10278	ACC	anterior (rostral) cingulate (medial prefrontal) cortex
12296	H376.VI.50	4 mos	M	10278	ACC	anterior (rostral) cingulate (medial prefrontal) cortex
12977	H376.VII.51	10 mos	M	10278	ACC	anterior (rostral) cingulate (medial prefrontal) cortex
12830	H376.VIII.51	1 yrs	F	10278	ACC	anterior (rostral) cingulate (medial prefrontal) cortex
12979	H376.VIII.53	2 yrs	F	10278	ACC	anterior (rostral) cingulate (medial prefrontal) cortex
12980	H376.VIII.54	3 yrs	M	10278	ACC	anterior (rostral) cingulate (medial prefrontal) cortex
12298	H376.VIII.50	4 yrs	M	10278	ACC	anterior (rostral) cingulate (medial prefrontal) cortex
12841	H376.IX.51	8 yrs	M	10278	ACC	anterior (rostral) cingulate (medial prefrontal) cortex
12831	H376.X.51	13 yrs	F	10278	ACC	anterior (rostral) cingulate (medial prefrontal) cortex
12299	H376.X.50	15 yrs	M	10278	ACC	anterior (rostral) cingulate (medial prefrontal) cortex
12984	H376.X.53	18 yrs	M	10278	ACC	anterior (rostral) cingulate (medial prefrontal) cortex
13057	H376.XI.60	21 yrs	F	10278	ACC	anterior (rostral) cingulate (medial prefrontal) cortex
12300	H376.XI.50	23 yrs	M	10278	ACC	anterior (rostral) cingulate (medial prefrontal) cortex
12290	H376.XI.52	30 yrs	F	10278	ACC	anterior (rostral) cingulate (medial prefrontal) cortex
12302	H376.XI.53	36 yrs	M	10278	ACC	anterior (rostral) cingulate (medial prefrontal) cortex
12303	H376.XI.54	37 yrs	M	10278	ACC	anterior (rostral) cingulate (medial prefrontal) cortex
12304	H376.XI.56	40 yrs	F	10278	ACC	anterior (rostral) cingulate (medial prefrontal) cortex
13058	H376.IIA.51	8 pcw	M	10194	OFC	orbital frontal cortex
12833	H376.IIA.50	9 pcw	M	10194	OFC	orbital frontal cortex
12835	H376.IIB.50	12 pcw	F	10194	OFC	orbital frontal cortex
12960	H376.IIB.51	12 pcw	F	10194	OFC	orbital frontal cortex
13060	H376.IIB.52	12 pcw	F	10194	OFC	orbital frontal cortex
12820	H376.IIIA.50	13 pcw	M	10194	OFC	orbital frontal cortex
12834	H376.IIIA.51	13 pcw	F	10194	OFC	orbital frontal cortex
12888	H376.IIIA.52	13 pcw	M	10194	OFC	orbital frontal cortex
12837	H376.IIIB.51	16 pcw	M	10194	OFC	orbital frontal cortex
12879	H376.IIIB.52	16 pcw	M	10194	OFC	orbital frontal cortex
12880	H376.IIIB.53	17 pcw	F	10194	OFC	orbital frontal cortex
12365	H376.IV.51	21 pcw	F	10194	OFC	orbital frontal cortex
12886	H376.IV.54	21 pcw	M	10194	OFC	orbital frontal cortex
12288	H376.IV.50	24 pcw	M	10194	OFC	orbital frontal cortex
12296	H376.VI.50	4 mos	M	10194	OFC	orbital frontal cortex
12977	H376.VII.51	10 mos	M	10194	OFC	orbital frontal cortex
12830	H376.VIII.51	1 yrs	F	10194	OFC	orbital frontal cortex
12979	H376.VIII.53	2 yrs	F	10194	OFC	orbital frontal cortex
12980	H376.VIII.54	3 yrs	M	10194	OFC	orbital frontal cortex
12841	H376.IX.51	8 yrs	M	10194	OFC	orbital frontal cortex
12831	H376.X.51	13 yrs	F	10194	OFC	orbital frontal cortex
12299	H376.X.50	15 yrs	M	10194	OFC	orbital frontal cortex
12984	H376.X.53	18 yrs	M	10194	OFC	orbital frontal cortex
13057	H376.XI.60	21 yrs	F	10194	OFC	orbital frontal cortex
12300	H376.XI.50	23 yrs	M	10194	OFC	orbital frontal cortex
12290	H376.XI.52	30 yrs	F	10194	OFC	orbital frontal cortex
12302	H376.XI.53	36 yrs	M	10194	OFC	orbital frontal cortex
12303	H376.XI.54	37 yrs	M	10194	OFC	orbital frontal cortex
12304	H376.XI.56	40 yrs	F	10194	OFC	orbital frontal cortex
13058	H376.IIA.51	8 pcw	M	10243	STC	posterior (caudal) superior temporal cortex (area 22c)
12835	H376.IIB.50	12 pcw	F	10243	STC	posterior (caudal) superior temporal cortex (area 22c)
12960	H376.IIB.51	12 pcw	F	10243	STC	posterior (caudal) superior temporal cortex (area 22c)
13060	H376.IIB.52	12 pcw	F	10243	STC	posterior (caudal) superior temporal cortex (area 22c)
12820	H376.IIIA.50	13 pcw	M	10243	STC	posterior (caudal) superior temporal cortex (area 22c)
12834	H376.IIIA.51	13 pcw	F	10243	STC	posterior (caudal) superior temporal cortex (area 22c)
12888	H376.IIIA.52	13 pcw	M	10243	STC	posterior (caudal) superior temporal cortex (area 22c)
12287	H376.IIIB.50	16 pcw	M	10243	STC	posterior (caudal) superior temporal cortex (area 22c)
12837	H376.IIIB.51	16 pcw	M	10243	STC	posterior (caudal) superior temporal cortex (area 22c)
12879	H376.IIIB.52	16 pcw	M	10243	STC	posterior (caudal) superior temporal cortex (area 22c)
12880	H376.IIIB.53	17 pcw	F	10243	STC	posterior (caudal) superior temporal cortex (area 22c)
12885	H376.IV.53	19 pcw	F	10243	STC	posterior (caudal) superior temporal cortex (area 22c)
12365	H376.IV.51	21 pcw	F	10243	STC	posterior (caudal) superior temporal cortex (area 22c)
12886	H376.IV.54	21 pcw	M	10243	STC	posterior (caudal) superior temporal cortex (area 22c)
12288	H376.IV.50	24 pcw	M	10243	STC	posterior (caudal) superior temporal cortex (area 22c)
12948	H376.V.51	25 pcw	F	10243	STC	posterior (caudal) superior temporal cortex (area 22c)
12949	H376.V.52	26 pcw	F	10243	STC	posterior (caudal) superior temporal cortex (area 22c)
12296	H376.VI.50	4 mos	M	10243	STC	posterior (caudal) superior temporal cortex (area 22c)
12977	H376.VII.51	10 mos	M	10243	STC	posterior (caudal) superior temporal cortex (area 22c)
12830	H376.VIII.51	1 yrs	F	10243	STC	posterior (caudal) superior temporal cortex (area 22c)
12979	H376.VIII.53	2 yrs	F	10243	STC	posterior (caudal) superior temporal cortex (area 22c)
12836	H376.VIII.52	3 yrs	F	10243	STC	posterior (caudal) superior temporal cortex (area 22c)
12980	H376.VIII.54	3 yrs	M	10243	STC	posterior (caudal) superior temporal cortex (area 22c)
12298	H376.VIII.50	4 yrs	M	10243	STC	posterior (caudal) superior temporal cortex (area 22c)
12841	H376.IX.51	8 yrs	M	10243	STC	posterior (caudal) superior temporal cortex (area 22c)
12831	H376.X.51	13 yrs	F	10243	STC	posterior (caudal) superior temporal cortex (area 22c)
12299	H376.X.50	15 yrs	M	10243	STC	posterior (caudal) superior temporal cortex (area 22c)
12984	H376.X.53	18 yrs	M	10243	STC	posterior (caudal) superior temporal cortex (area 22c)
13057	H376.XI.60	21 yrs	F	10243	STC	posterior (caudal) superior temporal cortex (area 22c)
12300	H376.XI.50	23 yrs	M	10243	STC	posterior (caudal) superior temporal cortex (area 22c)
12290	H376.XI.52	30 yrs	F	10243	STC	posterior (caudal) superior temporal cortex (area 22c)
12302	H376.XI.53	36 yrs	M	10243	STC	posterior (caudal) superior temporal cortex (area 22c)
12303	H376.XI.54	37 yrs	M	10243	STC	posterior (caudal) superior temporal cortex (area 22c)
12304	H376.XI.56	40 yrs	F	10243	STC	posterior (caudal) superior temporal cortex (area 22c)
12835	H376.IIB.50	12 pcw	F	10333	STR	striatum
12960	H376.IIB.51	12 pcw	F	10333	STR	striatum
13060	H376.IIB.52	12 pcw	F	10333	STR	striatum
12820	H376.IIIA.50	13 pcw	M	10333	STR	striatum
12834	H376.IIIA.51	13 pcw	F	10333	STR	striatum
12888	H376.IIIA.52	13 pcw	M	10333	STR	striatum
12287	H376.IIIB.50	16 pcw	M	10333	STR	striatum
12837	H376.IIIB.51	16 pcw	M	10333	STR	striatum
12879	H376.IIIB.52	16 pcw	M	10333	STR	striatum
12880	H376.IIIB.53	17 pcw	F	10333	STR	striatum
12885	H376.IV.53	19 pcw	F	10333	STR	striatum
12365	H376.IV.51	21 pcw	F	10333	STR	striatum
12886	H376.IV.54	21 pcw	M	10333	STR	striatum
12288	H376.IV.50	24 pcw	M	10333	STR	striatum
12296	H376.VI.50	4 mos	M	10333	STR	striatum
12830	H376.VIII.51	1 yrs	F	10333	STR	striatum
12836	H376.VIII.52	3 yrs	F	10333	STR	striatum
12298	H376.VIII.50	4 yrs	M	10333	STR	striatum
12841	H376.IX.51	8 yrs	M	10333	STR	striatum
12831	H376.X.51	13 yrs	F	10333	STR	striatum
12299	H376.X.50	15 yrs	M	10333	STR	striatum
13057	H376.XI.60	21 yrs	F	10333	STR	striatum
12300	H376.XI.50	23 yrs	M	10333	STR	striatum
12290	H376.XI.52	30 yrs	F	10333	STR	striatum
12302	H376.XI.53	36 yrs	M	10333	STR	striatum
12303	H376.XI.54	37 yrs	M	10333	STR	striatum
12304	H376.XI.56	40 yrs	F	10333	STR	striatum
12835	H376.IIB.50	12 pcw	F	10269	V1C	primary visual cortex (striate cortex, area V1/17)
12960	H376.IIB.51	12 pcw	F	10269	V1C	primary visual cortex (striate cortex, area V1/17)
13060	H376.IIB.52	12 pcw	F	10269	V1C	primary visual cortex (striate cortex, area V1/17)
12834	H376.IIIA.51	13 pcw	F	10269	V1C	primary visual cortex (striate cortex, area V1/17)
12888	H376.IIIA.52	13 pcw	M	10269	V1C	primary visual cortex (striate cortex, area V1/17)
12287	H376.IIIB.50	16 pcw	M	10269	V1C	primary visual cortex (striate cortex, area V1/17)
12837	H376.IIIB.51	16 pcw	M	10269	V1C	primary visual cortex (striate cortex, area V1/17)
12879	H376.IIIB.52	16 pcw	M	10269	V1C	primary visual cortex (striate cortex, area V1/17)
12880	H376.IIIB.53	17 pcw	F	10269	V1C	primary visual cortex (striate cortex, area V1/17)
12885	H376.IV.53	19 pcw	F	10269	V1C	primary visual cortex (striate cortex, area V1/17)
12365	H376.IV.51	21 pcw	F	10269	V1C	primary visual cortex (striate cortex, area V1/17)
12886	H376.IV.54	21 pcw	M	10269	V1C	primary visual cortex (striate cortex, area V1/17)
12288	H376.IV.50	24 pcw	M	10269	V1C	primary visual cortex (striate cortex, area V1/17)
12949	H376.V.52	26 pcw	F	10269	V1C	primary visual cortex (striate cortex, area V1/17)
12296	H376.VI.50	4 mos	M	10269	V1C	primary visual cortex (striate cortex, area V1/17)
12977	H376.VII.51	10 mos	M	10269	V1C	primary visual cortex (striate cortex, area V1/17)
12830	H376.VIII.51	1 yrs	F	10269	V1C	primary visual cortex (striate cortex, area V1/17)
12979	H376.VIII.53	2 yrs	F	10269	V1C	primary visual cortex (striate cortex, area V1/17)
12836	H376.VIII.52	3 yrs	F	10269	V1C	primary visual cortex (striate cortex, area V1/17)
12980	H376.VIII.54	3 yrs	M	10269	V1C	primary visual cortex (striate cortex, area V1/17)
12298	H376.VIII.50	4 yrs	M	10269	V1C	primary visual cortex (striate cortex, area V1/17)
12841	H376.IX.51	8 yrs	M	10269	V1C	primary visual cortex (striate cortex, area V1/17)
12831	H376.X.51	13 yrs	F	10269	V1C	primary visual cortex (striate cortex, area V1/17)
12299	H376.X.50	15 yrs	M	10269	V1C	primary visual cortex (striate cortex, area V1/17)
12984	H376.X.53	18 yrs	M	10269	V1C	primary visual cortex (striate cortex, area V1/17)
13057	H376.XI.60	21 yrs	F	10269	V1C	primary visual cortex (striate cortex, area V1/17)
12300	H376.XI.50	23 yrs	M	10269	V1C	primary visual cortex (striate cortex, area V1/17)
12290	H376.XI.52	30 yrs	F	10269	V1C	primary visual cortex (striate cortex, area V1/17)
12302	H376.XI.53	36 yrs	M	10269	V1C	primary visual cortex (striate cortex, area V1/17)
12303	H376.XI.54	37 yrs	M	10269	V1C	primary visual cortex (striate cortex, area V1/17)
12304	H376.XI.56	40 yrs	F	10269	V1C	primary visual cortex (striate cortex, area V1/17)
13058	H376.IIA.51	8 pcw	M	10185	VFC	ventrolateral prefrontal cortex
12835	H376.IIB.50	12 pcw	F	10185	VFC	ventrolateral prefrontal cortex
12960	H376.IIB.51	12 pcw	F	10185	VFC	ventrolateral prefrontal cortex
13060	H376.IIB.52	12 pcw	F	10185	VFC	ventrolateral prefrontal cortex
12820	H376.IIIA.50	13 pcw	M	10185	VFC	ventrolateral prefrontal cortex
12834	H376.IIIA.51	13 pcw	F	10185	VFC	ventrolateral prefrontal cortex
12888	H376.IIIA.52	13 pcw	M	10185	VFC	ventrolateral prefrontal cortex
12287	H376.IIIB.50	16 pcw	M	10185	VFC	ventrolateral prefrontal cortex
12837	H376.IIIB.51	16 pcw	M	10185	VFC	ventrolateral prefrontal cortex
12879	H376.IIIB.52	16 pcw	M	10185	VFC	ventrolateral prefrontal cortex
12880	H376.IIIB.53	17 pcw	F	10185	VFC	ventrolateral prefrontal cortex
12885	H376.IV.53	19 pcw	F	10185	VFC	ventrolateral prefrontal cortex
12365	H376.IV.51	21 pcw	F	10185	VFC	ventrolateral prefrontal cortex
12886	H376.IV.54	21 pcw	M	10185	VFC	ventrolateral prefrontal cortex
12288	H376.IV.50	24 pcw	M	10185	VFC	ventrolateral prefrontal cortex
12296	H376.VI.50	4 mos	M	10185	VFC	ventrolateral prefrontal cortex
12977	H376.VII.51	10 mos	M	10185	VFC	ventrolateral prefrontal cortex
12830	H376.VIII.51	1 yrs	F	10185	VFC	ventrolateral prefrontal cortex
12979	H376.VIII.53	2 yrs	F	10185	VFC	ventrolateral prefrontal cortex
12836	H376.VIII.52	3 yrs	F	10185	VFC	ventrolateral prefrontal cortex
12980	H376.VIII.54	3 yrs	M	10185	VFC	ventrolateral prefrontal cortex
12298	H376.VIII.50	4 yrs	M	10185	VFC	ventrolateral prefrontal cortex
12841	H376.IX.51	8 yrs	M	10185	VFC	ventrolateral prefrontal cortex
12831	H376.X.51	13 yrs	F	10185	VFC	ventrolateral prefrontal cortex
12299	H376.X.50	15 yrs	M	10185	VFC	ventrolateral prefrontal cortex
12984	H376.X.53	18 yrs	M	10185	VFC	ventrolateral prefrontal cortex
13057	H376.XI.60	21 yrs	F	10185	VFC	ventrolateral prefrontal cortex
12300	H376.XI.50	23 yrs	M	10185	VFC	ventrolateral prefrontal cortex
12290	H376.XI.52	30 yrs	F	10185	VFC	ventrolateral prefrontal cortex
12302	H376.XI.53	36 yrs	M	10185	VFC	ventrolateral prefrontal cortex
12303	H376.XI.54	37 yrs	M	10185	VFC	ventrolateral prefrontal cortex
12304	H376.XI.56	40 yrs	F	10185	VFC	ventrolateral prefrontal cortex

## Sheet: Table S2
	A1C	AMY	MD	DFC	HIP	IPC	ITC	M1C	ACC	OFC	STC	STR	V1C	VFC
56_pcd (8_pcw)	0	1	0	1	1	0	1	0	1	1	1	0	0	1
72_pcd (9_pcw)	0	1	0	1	1	0	0	0	1	1	0	0	0	0
84_pcd (12_pcw)	3	3	0	3	3	3	3	3	3	3	3	3	3	3
91_pcd (13_pcw)	3	2	1	3	3	3	3	3	3	3	3	3	2	3
112_pcd (16_pcw)	2	1	3	3	3	3	2	1	3	2	3	3	3	3
119_pcd (17_pcw)	1	1	1	1	1	1	0	0	1	1	1	1	1	1
133_pcd (19_pcw)	1	0	1	1	1	1	0	0	1	0	1	1	1	1
147_pcd (21_pcw)	2	2	2	2	2	2	2	2	2	2	2	2	2	2
168_pcd (24_pcw)	1	1	1	1	1	1	1	1	1	1	1	1	1	1
175_pcd (25_pcw)	1	0	0	0	0	0	0	0	0	0	1	0	0	0
182_pcd(26_pcw)	0	1	0	1	0	0	0	0	0	0	1	0	1	0
4_mos	1	1	1	1	1	1	1	1	1	1	1	1	1	1
10_mos	0	0	1	1	0	1	1	0	1	1	1	0	1	1
1_yrs	1	1	1	1	1	1	1	1	1	1	1	1	1	1
2_yrs	1	1	0	1	1	1	2	1	1	1	1	0	1	1
3_yrs	2	2	1	1	2	2	2	2	1	1	2	1	2	2
4_yrs	1	1	1	1	1	1	1	1	1	0	1	1	1	1
8_yrs	1	1	1	1	1	1	1	1	1	1	1	1	1	1
13_yrs	1	1	1	1	1	1	1	1	1	1	1	1	1	1
15_yrs	1	1	1	1	1	1	1	1	1	1	1	1	1	1
18_yrs	1	1	1	1	1	1	1	1	1	1	1	1	1	1
21_yrs	1	1	1	1	1	1	1	1	1	1	1	1	1	1
23_yrs	1	1	1	1	1	1	1	1	1	1	1	1	1	1
30_yrs	1	1	1	1	1	1	1	1	1	1	1	1	1	1
36_yrs	1	1	1	1	1	1	1	1	1	1	1	1	1	1
37_yrs	1	1	1	1	1	1	1	1	1	1	1	1	1	1
40_yrs	1	1	1	1	1	1	1	1	1	1	1	1	1	1

## Sheet: Table S3
donor_id	donor_name	age	structure_id	structure_acronym	structure_name	brain region
120970167	MMU38285	E90	10059	CA1or	stratum oriens of CA1	HIP
120986289	MMU34326	E90	10059	CA1or	stratum oriens of CA1	HIP
125961909	MMU38521	E90	10059	CA1or	stratum oriens of CA1	HIP
113215418	MMU30021	E120	10059	CA1or	stratum oriens of CA1	HIP
113215786	MMU29380	E120	10059	CA1or	stratum oriens of CA1	HIP
121051240	MMU27052	E120	10059	CA1or	stratum oriens of CA1	HIP
157553858	MMU34501	E120	10059	CA1or	stratum oriens of CA1	HIP
3786	MMU39867	0 mo	10059	CA1or	stratum oriens of CA1	HIP
12143	MMU40864	0 mo	10059	CA1or	stratum oriens of CA1	HIP
12149	MMU40944	0 mo	10059	CA1or	stratum oriens of CA1	HIP
2554	MMU39465	3 mo	10059	CA1or	stratum oriens of CA1	HIP
11197	MMU39766	3 mo	10059	CA1or	stratum oriens of CA1	HIP
12185	MMU40525	3 mo	10059	CA1or	stratum oriens of CA1	HIP
9877	MMU39420	12 mo	10059	CA1or	stratum oriens of CA1	HIP
12085	MMU39620	12 mo	10059	CA1or	stratum oriens of CA1	HIP
12100	MMU39645	12 mo	10059	CA1or	stratum oriens of CA1	HIP
9878	MMU36468	48 mo	10059	CA1or	stratum oriens of CA1	HIP
11196	MMU36358	48 mo	10059	CA1or	stratum oriens of CA1	HIP
11272	MMU36322	48 mo	10059	CA1or	stratum oriens of CA1	HIP
16631	DAM35650	E70	10060	CA1py	stratum pyramidale of CA1	HIP
113214697	MMU33757	E70	10060	CA1py	stratum pyramidale of CA1	HIP
113215012	MMU35475	E70	10060	CA1py	stratum pyramidale of CA1	HIP
113215177	MMU32143	E70	10060	CA1py	stratum pyramidale of CA1	HIP
113213962	MMU35058	E80	10060	CA1py	stratum pyramidale of CA1	HIP
120965505	MMU37852	E80	10060	CA1py	stratum pyramidale of CA1	HIP
121006927	MMU34624	E80	10060	CA1py	stratum pyramidale of CA1	HIP
125953597	MMU36435	E80	10060	CA1py	stratum pyramidale of CA1	HIP
120970167	MMU38285	E90	10060	CA1py	stratum pyramidale of CA1	HIP
120978088	MMU35674	E90	10060	CA1py	stratum pyramidale of CA1	HIP
120986289	MMU34326	E90	10060	CA1py	stratum pyramidale of CA1	HIP
125961909	MMU38521	E90	10060	CA1py	stratum pyramidale of CA1	HIP
113215418	MMU30021	E120	10060	CA1py	stratum pyramidale of CA1	HIP
113215786	MMU29380	E120	10060	CA1py	stratum pyramidale of CA1	HIP
121051240	MMU27052	E120	10060	CA1py	stratum pyramidale of CA1	HIP
157553858	MMU34501	E120	10060	CA1py	stratum pyramidale of CA1	HIP
3786	MMU39867	0 mo	10060	CA1py	stratum pyramidale of CA1	HIP
12143	MMU40864	0 mo	10060	CA1py	stratum pyramidale of CA1	HIP
12149	MMU40944	0 mo	10060	CA1py	stratum pyramidale of CA1	HIP
2554	MMU39465	3 mo	10060	CA1py	stratum pyramidale of CA1	HIP
11197	MMU39766	3 mo	10060	CA1py	stratum pyramidale of CA1	HIP
12185	MMU40525	3 mo	10060	CA1py	stratum pyramidale of CA1	HIP
9877	MMU39420	12 mo	10060	CA1py	stratum pyramidale of CA1	HIP
12085	MMU39620	12 mo	10060	CA1py	stratum pyramidale of CA1	HIP
12100	MMU39645	12 mo	10060	CA1py	stratum pyramidale of CA1	HIP
9878	MMU36468	48 mo	10060	CA1py	stratum pyramidale of CA1	HIP
11196	MMU36358	48 mo	10060	CA1py	stratum pyramidale of CA1	HIP
11272	MMU36322	48 mo	10060	CA1py	stratum pyramidale of CA1	HIP
16631	DAM35650	E70	10061	CA1ra	stratum radiatum of CA1	HIP
113214697	MMU33757	E70	10061	CA1ra	stratum radiatum of CA1	HIP
113215012	MMU35475	E70	10061	CA1ra	stratum radiatum of CA1	HIP
113215177	MMU32143	E70	10061	CA1ra	stratum radiatum of CA1	HIP
113213962	MMU35058	E80	10061	CA1ra	stratum radiatum of CA1	HIP
120965505	MMU37852	E80	10061	CA1ra	stratum radiatum of CA1	HIP
121006927	MMU34624	E80	10061	CA1ra	stratum radiatum of CA1	HIP
125953597	MMU36435	E80	10061	CA1ra	stratum radiatum of CA1	HIP
120970167	MMU38285	E90	10061	CA1ra	stratum radiatum of CA1	HIP
120978088	MMU35674	E90	10061	CA1ra	stratum radiatum of CA1	HIP
120986289	MMU34326	E90	10061	CA1ra	stratum radiatum of CA1	HIP
125961909	MMU38521	E90	10061	CA1ra	stratum radiatum of CA1	HIP
113215418	MMU30021	E120	10061	CA1ra	stratum radiatum of CA1	HIP
113215786	MMU29380	E120	10061	CA1ra	stratum radiatum of CA1	HIP
121051240	MMU27052	E120	10061	CA1ra	stratum radiatum of CA1	HIP
157553858	MMU34501	E120	10061	CA1ra	stratum radiatum of CA1	HIP
3786	MMU39867	0 mo	10061	CA1ra	stratum radiatum of CA1	HIP
12143	MMU40864	0 mo	10061	CA1ra	stratum radiatum of CA1	HIP
12149	MMU40944	0 mo	10061	CA1ra	stratum radiatum of CA1	HIP
2554	MMU39465	3 mo	10061	CA1ra	stratum radiatum of CA1	HIP
11197	MMU39766	3 mo	10061	CA1ra	stratum radiatum of CA1	HIP
12185	MMU40525	3 mo	10061	CA1ra	stratum radiatum of CA1	HIP
9877	MMU39420	12 mo	10061	CA1ra	stratum radiatum of CA1	HIP
12085	MMU39620	12 mo	10061	CA1ra	stratum radiatum of CA1	HIP
12100	MMU39645	12 mo	10061	CA1ra	stratum radiatum of CA1	HIP
9878	MMU36468	48 mo	10061	CA1ra	stratum radiatum of CA1	HIP
11196	MMU36358	48 mo	10061	CA1ra	stratum radiatum of CA1	HIP
11272	MMU36322	48 mo	10061	CA1ra	stratum radiatum of CA1	HIP
16631	DAM35650	E70	10065	CA2py	stratum pyramidale of CA2	HIP
113215012	MMU35475	E70	10065	CA2py	stratum pyramidale of CA2	HIP
113215177	MMU32143	E70	10065	CA2py	stratum pyramidale of CA2	HIP
113213962	MMU35058	E80	10065	CA2py	stratum pyramidale of CA2	HIP
120965505	MMU37852	E80	10065	CA2py	stratum pyramidale of CA2	HIP
121006927	MMU34624	E80	10065	CA2py	stratum pyramidale of CA2	HIP
125953597	MMU36435	E80	10065	CA2py	stratum pyramidale of CA2	HIP
120970167	MMU38285	E90	10065	CA2py	stratum pyramidale of CA2	HIP
120978088	MMU35674	E90	10065	CA2py	stratum pyramidale of CA2	HIP
120986289	MMU34326	E90	10065	CA2py	stratum pyramidale of CA2	HIP
125961909	MMU38521	E90	10065	CA2py	stratum pyramidale of CA2	HIP
113215418	MMU30021	E120	10065	CA2py	stratum pyramidale of CA2	HIP
113215786	MMU29380	E120	10065	CA2py	stratum pyramidale of CA2	HIP
121051240	MMU27052	E120	10065	CA2py	stratum pyramidale of CA2	HIP
157553858	MMU34501	E120	10065	CA2py	stratum pyramidale of CA2	HIP
3786	MMU39867	0 mo	10065	CA2py	stratum pyramidale of CA2	HIP
12143	MMU40864	0 mo	10065	CA2py	stratum pyramidale of CA2	HIP
12149	MMU40944	0 mo	10065	CA2py	stratum pyramidale of CA2	HIP
2554	MMU39465	3 mo	10065	CA2py	stratum pyramidale of CA2	HIP
11197	MMU39766	3 mo	10065	CA2py	stratum pyramidale of CA2	HIP
12185	MMU40525	3 mo	10065	CA2py	stratum pyramidale of CA2	HIP
9877	MMU39420	12 mo	10065	CA2py	stratum pyramidale of CA2	HIP
12085	MMU39620	12 mo	10065	CA2py	stratum pyramidale of CA2	HIP
12100	MMU39645	12 mo	10065	CA2py	stratum pyramidale of CA2	HIP
9878	MMU36468	48 mo	10065	CA2py	stratum pyramidale of CA2	HIP
11196	MMU36358	48 mo	10065	CA2py	stratum pyramidale of CA2	HIP
11272	MMU36322	48 mo	10065	CA2py	stratum pyramidale of CA2	HIP
16631	DAM35650	E70	10070	CA3py	stratum pyramidale of CA3	HIP
113214697	MMU33757	E70	10070	CA3py	stratum pyramidale of CA3	HIP
113215012	MMU35475	E70	10070	CA3py	stratum pyramidale of CA3	HIP
113215012	MMU35475	E70	10070	CA3py	stratum pyramidale of CA3	HIP
113215177	MMU32143	E70	10070	CA3py	stratum pyramidale of CA3	HIP
113213962	MMU35058	E80	10070	CA3py	stratum pyramidale of CA3	HIP
120965505	MMU37852	E80	10070	CA3py	stratum pyramidale of CA3	HIP
121006927	MMU34624	E80	10070	CA3py	stratum pyramidale of CA3	HIP
125953597	MMU36435	E80	10070	CA3py	stratum pyramidale of CA3	HIP
120970167	MMU38285	E90	10070	CA3py	stratum pyramidale of CA3	HIP
120978088	MMU35674	E90	10070	CA3py	stratum pyramidale of CA3	HIP
120986289	MMU34326	E90	10070	CA3py	stratum pyramidale of CA3	HIP
125961909	MMU38521	E90	10070	CA3py	stratum pyramidale of CA3	HIP
113215418	MMU30021	E120	10070	CA3py	stratum pyramidale of CA3	HIP
113215786	MMU29380	E120	10070	CA3py	stratum pyramidale of CA3	HIP
121051240	MMU27052	E120	10070	CA3py	stratum pyramidale of CA3	HIP
157553858	MMU34501	E120	10070	CA3py	stratum pyramidale of CA3	HIP
3786	MMU39867	0 mo	10070	CA3py	stratum pyramidale of CA3	HIP
12143	MMU40864	0 mo	10070	CA3py	stratum pyramidale of CA3	HIP
12149	MMU40944	0 mo	10070	CA3py	stratum pyramidale of CA3	HIP
2554	MMU39465	3 mo	10070	CA3py	stratum pyramidale of CA3	HIP
11197	MMU39766	3 mo	10070	CA3py	stratum pyramidale of CA3	HIP
12185	MMU40525	3 mo	10070	CA3py	stratum pyramidale of CA3	HIP
9877	MMU39420	12 mo	10070	CA3py	stratum pyramidale of CA3	HIP
12085	MMU39620	12 mo	10070	CA3py	stratum pyramidale of CA3	HIP
12100	MMU39645	12 mo	10070	CA3py	stratum pyramidale of CA3	HIP
9878	MMU36468	48 mo	10070	CA3py	stratum pyramidale of CA3	HIP
11196	MMU36358	48 mo	10070	CA3py	stratum pyramidale of CA3	HIP
11272	MMU36322	48 mo	10070	CA3py	stratum pyramidale of CA3	HIP
16631	DAM35650	E70	10077	DGgr	granular layer of dentate gyrus (cortex)	HIP
113214697	MMU33757	E70	10077	DGgr	granular layer of dentate gyrus (cortex)	HIP
113215012	MMU35475	E70	10077	DGgr	granular layer of dentate gyrus (cortex)	HIP
113213962	MMU35058	E80	10077	DGgr	granular layer of dentate gyrus (cortex)	HIP
120965505	MMU37852	E80	10077	DGgr	granular layer of dentate gyrus (cortex)	HIP
121006927	MMU34624	E80	10077	DGgr	granular layer of dentate gyrus (cortex)	HIP
125953597	MMU36435	E80	10077	DGgr	granular layer of dentate gyrus (cortex)	HIP
120970167	MMU38285	E90	10077	DGgr	granular layer of dentate gyrus (cortex)	HIP
120978088	MMU35674	E90	10077	DGgr	granular layer of dentate gyrus (cortex)	HIP
120986289	MMU34326	E90	10077	DGgr	granular layer of dentate gyrus (cortex)	HIP
125961909	MMU38521	E90	10077	DGgr	granular layer of dentate gyrus (cortex)	HIP
113215418	MMU30021	E120	10077	DGgr	granular layer of dentate gyrus (cortex)	HIP
113215786	MMU29380	E120	10077	DGgr	granular layer of dentate gyrus (cortex)	HIP
121051240	MMU27052	E120	10077	DGgr	granular layer of dentate gyrus (cortex)	HIP
157553858	MMU34501	E120	10077	DGgr	granular layer of dentate gyrus (cortex)	HIP
3786	MMU39867	0 mo	10077	DGgr	granular layer of dentate gyrus (cortex)	HIP
12143	MMU40864	0 mo	10077	DGgr	granular layer of dentate gyrus (cortex)	HIP
12149	MMU40944	0 mo	10077	DGgr	granular layer of dentate gyrus (cortex)	HIP
2554	MMU39465	3 mo	10077	DGgr	granular layer of dentate gyrus (cortex)	HIP
11197	MMU39766	3 mo	10077	DGgr	granular layer of dentate gyrus (cortex)	HIP
12185	MMU40525	3 mo	10077	DGgr	granular layer of dentate gyrus (cortex)	HIP
9877	MMU39420	12 mo	10077	DGgr	granular layer of dentate gyrus (cortex)	HIP
12085	MMU39620	12 mo	10077	DGgr	granular layer of dentate gyrus (cortex)	HIP
12100	MMU39645	12 mo	10077	DGgr	granular layer of dentate gyrus (cortex)	HIP
9878	MMU36468	48 mo	10077	DGgr	granular layer of dentate gyrus (cortex)	HIP
11196	MMU36358	48 mo	10077	DGgr	granular layer of dentate gyrus (cortex)	HIP
11272	MMU36322	48 mo	10077	DGgr	granular layer of dentate gyrus (cortex)	HIP
113213962	MMU35058	E80	10079	DGpf	polyform layer of dentate gyrus (cortex)	HIP
120965505	MMU37852	E80	10079	DGpf	polyform layer of dentate gyrus (cortex)	HIP
121006927	MMU34624	E80	10079	DGpf	polyform layer of dentate gyrus (cortex)	HIP
125953597	MMU36435	E80	10079	DGpf	polyform layer of dentate gyrus (cortex)	HIP
120970167	MMU38285	E90	10079	DGpf	polyform layer of dentate gyrus (cortex)	HIP
120978088	MMU35674	E90	10079	DGpf	polyform layer of dentate gyrus (cortex)	HIP
120986289	MMU34326	E90	10079	DGpf	polyform layer of dentate gyrus (cortex)	HIP
125961909	MMU38521	E90	10079	DGpf	polyform layer of dentate gyrus (cortex)	HIP
113215418	MMU30021	E120	10079	DGpf	polyform layer of dentate gyrus (cortex)	HIP
113215786	MMU29380	E120	10079	DGpf	polyform layer of dentate gyrus (cortex)	HIP
121051240	MMU27052	E120	10079	DGpf	polyform layer of dentate gyrus (cortex)	HIP
157553858	MMU34501	E120	10079	DGpf	polyform layer of dentate gyrus (cortex)	HIP
3786	MMU39867	0 mo	10079	DGpf	polyform layer of dentate gyrus (cortex)	HIP
12143	MMU40864	0 mo	10079	DGpf	polyform layer of dentate gyrus (cortex)	HIP
12149	MMU40944	0 mo	10079	DGpf	polyform layer of dentate gyrus (cortex)	HIP
2554	MMU39465	3 mo	10079	DGpf	polyform layer of dentate gyrus (cortex)	HIP
11197	MMU39766	3 mo	10079	DGpf	polyform layer of dentate gyrus (cortex)	HIP
12185	MMU40525	3 mo	10079	DGpf	polyform layer of dentate gyrus (cortex)	HIP
9877	MMU39420	12 mo	10079	DGpf	polyform layer of dentate gyrus (cortex)	HIP
12085	MMU39620	12 mo	10079	DGpf	polyform layer of dentate gyrus (cortex)	HIP
12100	MMU39645	12 mo	10079	DGpf	polyform layer of dentate gyrus (cortex)	HIP
9878	MMU36468	48 mo	10079	DGpf	polyform layer of dentate gyrus (cortex)	HIP
11196	MMU36358	48 mo	10079	DGpf	polyform layer of dentate gyrus (cortex)	HIP
11272	MMU36322	48 mo	10079	DGpf	polyform layer of dentate gyrus (cortex)	HIP
16631	DAM35650	E70	10078	DGsg	subgranular zone of dentate gyrus (cortex)	HIP
113215012	MMU35475	E70	10078	DGsg	subgranular zone of dentate gyrus (cortex)	HIP
113215177	MMU32143	E70	10078	DGsg	subgranular zone of dentate gyrus (cortex)	HIP
113213962	MMU35058	E80	10078	DGsg	subgranular zone of dentate gyrus (cortex)	HIP
120965505	MMU37852	E80	10078	DGsg	subgranular zone of dentate gyrus (cortex)	HIP
121006927	MMU34624	E80	10078	DGsg	subgranular zone of dentate gyrus (cortex)	HIP
125953597	MMU36435	E80	10078	DGsg	subgranular zone of dentate gyrus (cortex)	HIP
120970167	MMU38285	E90	10078	DGsg	subgranular zone of dentate gyrus (cortex)	HIP
120978088	MMU35674	E90	10078	DGsg	subgranular zone of dentate gyrus (cortex)	HIP
120986289	MMU34326	E90	10078	DGsg	subgranular zone of dentate gyrus (cortex)	HIP
125961909	MMU38521	E90	10078	DGsg	subgranular zone of dentate gyrus (cortex)	HIP
113215418	MMU30021	E120	10078	DGsg	subgranular zone of dentate gyrus (cortex)	HIP
113215786	MMU29380	E120	10078	DGsg	subgranular zone of dentate gyrus (cortex)	HIP
121051240	MMU27052	E120	10078	DGsg	subgranular zone of dentate gyrus (cortex)	HIP
157553858	MMU34501	E120	10078	DGsg	subgranular zone of dentate gyrus (cortex)	HIP
3786	MMU39867	0 mo	10078	DGsg	subgranular zone of dentate gyrus (cortex)	HIP
12143	MMU40864	0 mo	10078	DGsg	subgranular zone of dentate gyrus (cortex)	HIP
12149	MMU40944	0 mo	10078	DGsg	subgranular zone of dentate gyrus (cortex)	HIP
2554	MMU39465	3 mo	10078	DGsg	subgranular zone of dentate gyrus (cortex)	HIP
11197	MMU39766	3 mo	10078	DGsg	subgranular zone of dentate gyrus (cortex)	HIP
12185	MMU40525	3 mo	10078	DGsg	subgranular zone of dentate gyrus (cortex)	HIP
9877	MMU39420	12 mo	10078	DGsg	subgranular zone of dentate gyrus (cortex)	HIP
12085	MMU39620	12 mo	10078	DGsg	subgranular zone of dentate gyrus (cortex)	HIP
12100	MMU39645	12 mo	10078	DGsg	subgranular zone of dentate gyrus (cortex)	HIP
9878	MMU36468	48 mo	10078	DGsg	subgranular zone of dentate gyrus (cortex)	HIP
11196	MMU36358	48 mo	10078	DGsg	subgranular zone of dentate gyrus (cortex)	HIP
11272	MMU36322	48 mo	10078	DGsg	subgranular zone of dentate gyrus (cortex)	HIP
113213682	MMU37857	E40	10092	NAC	nucleus accumbens	STR
117415819	MMU36477	E40	10092	NAC	nucleus accumbens	STR
125953538	MMU38481	E40	10092	NAC	nucleus accumbens	STR
183096414	MMU31370	E40	10092	NAC	nucleus accumbens	STR
113213399	DAM37624	E50	10092	NAC	nucleus accumbens	STR
113213835	MMU38099	E50	10092	NAC	nucleus accumbens	STR
113214658	MMU30213	E50	10092	NAC	nucleus accumbens	STR
121004395	MMU36725	E50	10092	NAC	nucleus accumbens	STR
16631	DAM35650	E70	10092	NAC	nucleus accumbens	STR
113214697	MMU33757	E70	10092	NAC	nucleus accumbens	STR
113215012	MMU35475	E70	10092	NAC	nucleus accumbens	STR
113215177	MMU32143	E70	10092	NAC	nucleus accumbens	STR
113213962	MMU35058	E80	10092	NAC	nucleus accumbens	STR
120965505	MMU37852	E80	10092	NAC	nucleus accumbens	STR
121006927	MMU34624	E80	10092	NAC	nucleus accumbens	STR
125953597	MMU36435	E80	10092	NAC	nucleus accumbens	STR
120970167	MMU38285	E90	10092	NAC	nucleus accumbens	STR
120978088	MMU35674	E90	10092	NAC	nucleus accumbens	STR
120986289	MMU34326	E90	10092	NAC	nucleus accumbens	STR
125961909	MMU38521	E90	10092	NAC	nucleus accumbens	STR
113215418	MMU30021	E120	10092	NAC	nucleus accumbens	STR
113215786	MMU29380	E120	10092	NAC	nucleus accumbens	STR
121051240	MMU27052	E120	10092	NAC	nucleus accumbens	STR
157553858	MMU34501	E120	10092	NAC	nucleus accumbens	STR
3786	MMU39867	0 mo	10092	NAC	nucleus accumbens	STR
12143	MMU40864	0 mo	10092	NAC	nucleus accumbens	STR
12149	MMU40944	0 mo	10092	NAC	nucleus accumbens	STR
2554	MMU39465	3 mo	10092	NAC	nucleus accumbens	STR
11197	MMU39766	3 mo	10092	NAC	nucleus accumbens	STR
12185	MMU40525	3 mo	10092	NAC	nucleus accumbens	STR
9877	MMU39420	12 mo	10092	NAC	nucleus accumbens	STR
12085	MMU39620	12 mo	10092	NAC	nucleus accumbens	STR
12100	MMU39645	12 mo	10092	NAC	nucleus accumbens	STR
9878	MMU36468	48 mo	10092	NAC	nucleus accumbens	STR
11196	MMU36358	48 mo	10092	NAC	nucleus accumbens	STR
11272	MMU36322	48 mo	10092	NAC	nucleus accumbens	STR
113213399	DAM37624	E50	10102	ic	internal capsule	STR
113213399	DAM37624	E50	10102	ic	internal capsule	STR
113213835	MMU38099	E50	10102	ic	internal capsule	STR
113214658	MMU30213	E50	10102	ic	internal capsule	STR
121004395	MMU36725	E50	10102	ic	internal capsule	STR
16631	DAM35650	E70	10102	ic	internal capsule	STR
113214697	MMU33757	E70	10102	ic	internal capsule	STR
113215012	MMU35475	E70	10102	ic	internal capsule	STR
113215177	MMU32143	E70	10102	ic	internal capsule	STR
113213962	MMU35058	E80	10102	ic	internal capsule	STR
120965505	MMU37852	E80	10102	ic	internal capsule	STR
121006927	MMU34624	E80	10102	ic	internal capsule	STR
125953597	MMU36435	E80	10102	ic	internal capsule	STR
120970167	MMU38285	E90	10102	ic	internal capsule	STR
120986289	MMU34326	E90	10102	ic	internal capsule	STR
125961909	MMU38521	E90	10102	ic	internal capsule	STR
113215418	MMU30021	E120	10102	ic	internal capsule	STR
113215786	MMU29380	E120	10102	ic	internal capsule	STR
121051240	MMU27052	E120	10102	ic	internal capsule	STR
157553858	MMU34501	E120	10102	ic	internal capsule	STR
3786	MMU39867	0 mo	10102	ic	internal capsule	STR
12143	MMU40864	0 mo	10102	ic	internal capsule	STR
12149	MMU40944	0 mo	10102	ic	internal capsule	STR
2554	MMU39465	3 mo	10102	ic	internal capsule	STR
11197	MMU39766	3 mo	10102	ic	internal capsule	STR
12185	MMU40525	3 mo	10102	ic	internal capsule	STR
9877	MMU39420	12 mo	10102	ic	internal capsule	STR
12085	MMU39620	12 mo	10102	ic	internal capsule	STR
12100	MMU39645	12 mo	10102	ic	internal capsule	STR
9878	MMU36468	48 mo	10102	ic	internal capsule	STR
11196	MMU36358	48 mo	10102	ic	internal capsule	STR
11272	MMU36322	48 mo	10102	ic	internal capsule	STR
113213682	MMU37857	E40	10086	Pu	putamen	STR
117415819	MMU36477	E40	10086	Pu	putamen	STR
125953538	MMU38481	E40	10086	Pu	putamen	STR
183096414	MMU31370	E40	10086	Pu	putamen	STR
113213399	DAM37624	E50	10086	Pu	putamen	STR
113213835	MMU38099	E50	10086	Pu	putamen	STR
113214658	MMU30213	E50	10086	Pu	putamen	STR
121004395	MMU36725	E50	10086	Pu	putamen	STR
16631	DAM35650	E70	10086	Pu	putamen	STR
113214697	MMU33757	E70	10086	Pu	putamen	STR
113215012	MMU35475	E70	10086	Pu	putamen	STR
113215177	MMU32143	E70	10086	Pu	putamen	STR
113213962	MMU35058	E80	10086	Pu	putamen	STR
120965505	MMU37852	E80	10086	Pu	putamen	STR
121006927	MMU34624	E80	10086	Pu	putamen	STR
125953597	MMU36435	E80	10086	Pu	putamen	STR
120970167	MMU38285	E90	10086	Pu	putamen	STR
120986289	MMU34326	E90	10086	Pu	putamen	STR
125961909	MMU38521	E90	10086	Pu	putamen	STR
113215418	MMU30021	E120	10086	Pu	putamen	STR
113215786	MMU29380	E120	10086	Pu	putamen	STR
121051240	MMU27052	E120	10086	Pu	putamen	STR
157553858	MMU34501	E120	10086	Pu	putamen	STR
3786	MMU39867	0 mo	10086	Pu	putamen	STR
12143	MMU40864	0 mo	10086	Pu	putamen	STR
12149	MMU40944	0 mo	10086	Pu	putamen	STR
2554	MMU39465	3 mo	10086	Pu	putamen	STR
11197	MMU39766	3 mo	10086	Pu	putamen	STR
12185	MMU40525	3 mo	10086	Pu	putamen	STR
9877	MMU39420	12 mo	10086	Pu	putamen	STR
12085	MMU39620	12 mo	10086	Pu	putamen	STR
12100	MMU39645	12 mo	10086	Pu	putamen	STR
9878	MMU36468	48 mo	10086	Pu	putamen	STR
11196	MMU36358	48 mo	10086	Pu	putamen	STR
11272	MMU36322	48 mo	10086	Pu	putamen	STR
113213399	DAM37624	E50	10099	GPe	external segment of globus pallidus	STR
113213835	MMU38099	E50	10099	GPe	external segment of globus pallidus	STR
113214658	MMU30213	E50	10099	GPe	external segment of globus pallidus	STR
121004395	MMU36725	E50	10099	GPe	external segment of globus pallidus	STR
16631	DAM35650	E70	10099	GPe	external segment of globus pallidus	STR
113214697	MMU33757	E70	10099	GPe	external segment of globus pallidus	STR
113215012	MMU35475	E70	10099	GPe	external segment of globus pallidus	STR
113215177	MMU32143	E70	10099	GPe	external segment of globus pallidus	STR
113213962	MMU35058	E80	10099	GPe	external segment of globus pallidus	STR
120965505	MMU37852	E80	10099	GPe	external segment of globus pallidus	STR
121006927	MMU34624	E80	10099	GPe	external segment of globus pallidus	STR
125953597	MMU36435	E80	10099	GPe	external segment of globus pallidus	STR
120970167	MMU38285	E90	10099	GPe	external segment of globus pallidus	STR
120978088	MMU35674	E90	10099	GPe	external segment of globus pallidus	STR
120986289	MMU34326	E90	10099	GPe	external segment of globus pallidus	STR
125961909	MMU38521	E90	10099	GPe	external segment of globus pallidus	STR
113215418	MMU30021	E120	10099	GPe	external segment of globus pallidus	STR
113215786	MMU29380	E120	10099	GPe	external segment of globus pallidus	STR
121051240	MMU27052	E120	10099	GPe	external segment of globus pallidus	STR
157553858	MMU34501	E120	10099	GPe	external segment of globus pallidus	STR
3786	MMU39867	0 mo	10099	GPe	external segment of globus pallidus	STR
12143	MMU40864	0 mo	10099	GPe	external segment of globus pallidus	STR
12149	MMU40944	0 mo	10099	GPe	external segment of globus pallidus	STR
2554	MMU39465	3 mo	10099	GPe	external segment of globus pallidus	STR
11197	MMU39766	3 mo	10099	GPe	external segment of globus pallidus	STR
12185	MMU40525	3 mo	10099	GPe	external segment of globus pallidus	STR
9877	MMU39420	12 mo	10099	GPe	external segment of globus pallidus	STR
12085	MMU39620	12 mo	10099	GPe	external segment of globus pallidus	STR
12100	MMU39645	12 mo	10099	GPe	external segment of globus pallidus	STR
9878	MMU36468	48 mo	10099	GPe	external segment of globus pallidus	STR
11196	MMU36358	48 mo	10099	GPe	external segment of globus pallidus	STR
11272	MMU36322	48 mo	10099	GPe	external segment of globus pallidus	STR
113213399	DAM37624	E50	10098	GPi	internal segment of globus pallidus	STR
113213835	MMU38099	E50	10098	GPi	internal segment of globus pallidus	STR
113214658	MMU30213	E50	10098	GPi	internal segment of globus pallidus	STR
121004395	MMU36725	E50	10098	GPi	internal segment of globus pallidus	STR
16631	DAM35650	E70	10098	GPi	internal segment of globus pallidus	STR
113214697	MMU33757	E70	10098	GPi	internal segment of globus pallidus	STR
113215012	MMU35475	E70	10098	GPi	internal segment of globus pallidus	STR
113215177	MMU32143	E70	10098	GPi	internal segment of globus pallidus	STR
113213962	MMU35058	E80	10098	GPi	internal segment of globus pallidus	STR
120965505	MMU37852	E80	10098	GPi	internal segment of globus pallidus	STR
121006927	MMU34624	E80	10098	GPi	internal segment of globus pallidus	STR
125953597	MMU36435	E80	10098	GPi	internal segment of globus pallidus	STR
120970167	MMU38285	E90	10098	GPi	internal segment of globus pallidus	STR
120978088	MMU35674	E90	10098	GPi	internal segment of globus pallidus	STR
120986289	MMU34326	E90	10098	GPi	internal segment of globus pallidus	STR
125961909	MMU38521	E90	10098	GPi	internal segment of globus pallidus	STR
113215418	MMU30021	E120	10098	GPi	internal segment of globus pallidus	STR
113215786	MMU29380	E120	10098	GPi	internal segment of globus pallidus	STR
121051240	MMU27052	E120	10098	GPi	internal segment of globus pallidus	STR
157553858	MMU34501	E120	10098	GPi	internal segment of globus pallidus	STR
3786	MMU39867	0 mo	10098	GPi	internal segment of globus pallidus	STR
12143	MMU40864	0 mo	10098	GPi	internal segment of globus pallidus	STR
12149	MMU40944	0 mo	10098	GPi	internal segment of globus pallidus	STR
2554	MMU39465	3 mo	10098	GPi	internal segment of globus pallidus	STR
11197	MMU39766	3 mo	10098	GPi	internal segment of globus pallidus	STR
12185	MMU40525	3 mo	10098	GPi	internal segment of globus pallidus	STR
9877	MMU39420	12 mo	10098	GPi	internal segment of globus pallidus	STR
12085	MMU39620	12 mo	10098	GPi	internal segment of globus pallidus	STR
12100	MMU39645	12 mo	10098	GPi	internal segment of globus pallidus	STR
9878	MMU36468	48 mo	10098	GPi	internal segment of globus pallidus	STR
11196	MMU36358	48 mo	10098	GPi	internal segment of globus pallidus	STR
11272	MMU36322	48 mo	10098	GPi	internal segment of globus pallidus	STR
120970167	MMU38285	E90	10001	rCG2	layer II of rostral cingulate cortex	ACC
120978088	MMU35674	E90	10001	rCG2	layer II of rostral cingulate cortex	ACC
120986289	MMU34326	E90	10001	rCG2	layer II of rostral cingulate cortex	ACC
125961909	MMU38521	E90	10001	rCG2	layer II of rostral cingulate cortex	ACC
113215418	MMU30021	E120	10001	rCG2	layer II of rostral cingulate cortex	ACC
113215786	MMU29380	E120	10001	rCG2	layer II of rostral cingulate cortex	ACC
121051240	MMU27052	E120	10001	rCG2	layer II of rostral cingulate cortex	ACC
157553858	MMU34501	E120	10001	rCG2	layer II of rostral cingulate cortex	ACC
9321	MMU39893	0 mo	10001	rCG2	layer II of rostral cingulate cortex	ACC
12143	MMU40864	0 mo	10001	rCG2	layer II of rostral cingulate cortex	ACC
12149	MMU40944	0 mo	10001	rCG2	layer II of rostral cingulate cortex	ACC
9479	MMU39538	3 mo	10001	rCG2	layer II of rostral cingulate cortex	ACC
11197	MMU39766	3 mo	10001	rCG2	layer II of rostral cingulate cortex	ACC
12185	MMU40525	3 mo	10001	rCG2	layer II of rostral cingulate cortex	ACC
9877	MMU39420	12 mo	10001	rCG2	layer II of rostral cingulate cortex	ACC
12085	MMU39620	12 mo	10001	rCG2	layer II of rostral cingulate cortex	ACC
12100	MMU39645	12 mo	10001	rCG2	layer II of rostral cingulate cortex	ACC
9878	MMU36468	48 mo	10001	rCG2	layer II of rostral cingulate cortex	ACC
11196	MMU36358	48 mo	10001	rCG2	layer II of rostral cingulate cortex	ACC
11272	MMU36322	48 mo	10001	rCG2	layer II of rostral cingulate cortex	ACC
120970167	MMU38285	E90	10002	rCG3	layer III of rostral cingulate cortex	ACC
120978088	MMU35674	E90	10002	rCG3	layer III of rostral cingulate cortex	ACC
120986289	MMU34326	E90	10002	rCG3	layer III of rostral cingulate cortex	ACC
125961909	MMU38521	E90	10002	rCG3	layer III of rostral cingulate cortex	ACC
113215418	MMU30021	E120	10002	rCG3	layer III of rostral cingulate cortex	ACC
113215786	MMU29380	E120	10002	rCG3	layer III of rostral cingulate cortex	ACC
121051240	MMU27052	E120	10002	rCG3	layer III of rostral cingulate cortex	ACC
157553858	MMU34501	E120	10002	rCG3	layer III of rostral cingulate cortex	ACC
9321	MMU39893	0 mo	10002	rCG3	layer III of rostral cingulate cortex	ACC
12143	MMU40864	0 mo	10002	rCG3	layer III of rostral cingulate cortex	ACC
12149	MMU40944	0 mo	10002	rCG3	layer III of rostral cingulate cortex	ACC
9479	MMU39538	3 mo	10002	rCG3	layer III of rostral cingulate cortex	ACC
11197	MMU39766	3 mo	10002	rCG3	layer III of rostral cingulate cortex	ACC
12185	MMU40525	3 mo	10002	rCG3	layer III of rostral cingulate cortex	ACC
9877	MMU39420	12 mo	10002	rCG3	layer III of rostral cingulate cortex	ACC
12085	MMU39620	12 mo	10002	rCG3	layer III of rostral cingulate cortex	ACC
12100	MMU39645	12 mo	10002	rCG3	layer III of rostral cingulate cortex	ACC
9878	MMU36468	48 mo	10002	rCG3	layer III of rostral cingulate cortex	ACC
11196	MMU36358	48 mo	10002	rCG3	layer III of rostral cingulate cortex	ACC
11272	MMU36322	48 mo	10002	rCG3	layer III of rostral cingulate cortex	ACC
16631	DAM35650	E70	10004	rCG5	layer V of rostral cingulate cortex	ACC
113214697	MMU33757	E70	10004	rCG5	layer V of rostral cingulate cortex	ACC
113215012	MMU35475	E70	10004	rCG5	layer V of rostral cingulate cortex	ACC
113215177	MMU32143	E70	10004	rCG5	layer V of rostral cingulate cortex	ACC
113213962	MMU35058	E80	10004	rCG5	layer V of rostral cingulate cortex	ACC
120965505	MMU37852	E80	10004	rCG5	layer V of rostral cingulate cortex	ACC
121006927	MMU34624	E80	10004	rCG5	layer V of rostral cingulate cortex	ACC
125953597	MMU36435	E80	10004	rCG5	layer V of rostral cingulate cortex	ACC
120970167	MMU38285	E90	10004	rCG5	layer V of rostral cingulate cortex	ACC
120978088	MMU35674	E90	10004	rCG5	layer V of rostral cingulate cortex	ACC
120978088	MMU35674	E90	10004	rCG5	layer V of rostral cingulate cortex	ACC
120986289	MMU34326	E90	10004	rCG5	layer V of rostral cingulate cortex	ACC
125961909	MMU38521	E90	10004	rCG5	layer V of rostral cingulate cortex	ACC
113215418	MMU30021	E120	10004	rCG5	layer V of rostral cingulate cortex	ACC
113215786	MMU29380	E120	10004	rCG5	layer V of rostral cingulate cortex	ACC
121051240	MMU27052	E120	10004	rCG5	layer V of rostral cingulate cortex	ACC
157553858	MMU34501	E120	10004	rCG5	layer V of rostral cingulate cortex	ACC
9321	MMU39893	0 mo	10004	rCG5	layer V of rostral cingulate cortex	ACC
12143	MMU40864	0 mo	10004	rCG5	layer V of rostral cingulate cortex	ACC
12149	MMU40944	0 mo	10004	rCG5	layer V of rostral cingulate cortex	ACC
9479	MMU39538	3 mo	10004	rCG5	layer V of rostral cingulate cortex	ACC
11197	MMU39766	3 mo	10004	rCG5	layer V of rostral cingulate cortex	ACC
12185	MMU40525	3 mo	10004	rCG5	layer V of rostral cingulate cortex	ACC
9877	MMU39420	12 mo	10004	rCG5	layer V of rostral cingulate cortex	ACC
12085	MMU39620	12 mo	10004	rCG5	layer V of rostral cingulate cortex	ACC
12100	MMU39645	12 mo	10004	rCG5	layer V of rostral cingulate cortex	ACC
9878	MMU36468	48 mo	10004	rCG5	layer V of rostral cingulate cortex	ACC
11196	MMU36358	48 mo	10004	rCG5	layer V of rostral cingulate cortex	ACC
11272	MMU36322	48 mo	10004	rCG5	layer V of rostral cingulate cortex	ACC
16631	DAM35650	E70	10005	rCG6	layer VI of rostral cingulate cortex	ACC
113214697	MMU33757	E70	10005	rCG6	layer VI of rostral cingulate cortex	ACC
113215012	MMU35475	E70	10005	rCG6	layer VI of rostral cingulate cortex	ACC
113215177	MMU32143	E70	10005	rCG6	layer VI of rostral cingulate cortex	ACC
113213962	MMU35058	E80	10005	rCG6	layer VI of rostral cingulate cortex	ACC
120965505	MMU37852	E80	10005	rCG6	layer VI of rostral cingulate cortex	ACC
121006927	MMU34624	E80	10005	rCG6	layer VI of rostral cingulate cortex	ACC
125953597	MMU36435	E80	10005	rCG6	layer VI of rostral cingulate cortex	ACC
120970167	MMU38285	E90	10005	rCG6	layer VI of rostral cingulate cortex	ACC
120986289	MMU34326	E90	10005	rCG6	layer VI of rostral cingulate cortex	ACC
125961909	MMU38521	E90	10005	rCG6	layer VI of rostral cingulate cortex	ACC
113215418	MMU30021	E120	10005	rCG6	layer VI of rostral cingulate cortex	ACC
113215786	MMU29380	E120	10005	rCG6	layer VI of rostral cingulate cortex	ACC
121051240	MMU27052	E120	10005	rCG6	layer VI of rostral cingulate cortex	ACC
157553858	MMU34501	E120	10005	rCG6	layer VI of rostral cingulate cortex	ACC
9321	MMU39893	0 mo	10005	rCG6	layer VI of rostral cingulate cortex	ACC
12143	MMU40864	0 mo	10005	rCG6	layer VI of rostral cingulate cortex	ACC
12149	MMU40944	0 mo	10005	rCG6	layer VI of rostral cingulate cortex	ACC
9479	MMU39538	3 mo	10005	rCG6	layer VI of rostral cingulate cortex	ACC
11197	MMU39766	3 mo	10005	rCG6	layer VI of rostral cingulate cortex	ACC
12185	MMU40525	3 mo	10005	rCG6	layer VI of rostral cingulate cortex	ACC
9877	MMU39420	12 mo	10005	rCG6	layer VI of rostral cingulate cortex	ACC
12085	MMU39620	12 mo	10005	rCG6	layer VI of rostral cingulate cortex	ACC
12100	MMU39645	12 mo	10005	rCG6	layer VI of rostral cingulate cortex	ACC
9878	MMU36468	48 mo	10005	rCG6	layer VI of rostral cingulate cortex	ACC
11196	MMU36358	48 mo	10005	rCG6	layer VI of rostral cingulate cortex	ACC
11272	MMU36322	48 mo	10005	rCG6	layer VI of rostral cingulate cortex	ACC
120970167	MMU38285	E90	10029	V1-3	layer III of V1	V1C
120978088	MMU35674	E90	10029	V1-3	layer III of V1	V1C
120986289	MMU34326	E90	10029	V1-3	layer III of V1	V1C
125961909	MMU38521	E90	10029	V1-3	layer III of V1	V1C
113215418	MMU30021	E120	10029	V1-3	layer III of V1	V1C
113215786	MMU29380	E120	10029	V1-3	layer III of V1	V1C
121051240	MMU27052	E120	10029	V1-3	layer III of V1	V1C
157553858	MMU34501	E120	10029	V1-3	layer III of V1	V1C
9321	MMU39893	0 mo	10029	V1-3	layer III of V1	V1C
12143	MMU40864	0 mo	10029	V1-3	layer III of V1	V1C
12149	MMU40944	0 mo	10029	V1-3	layer III of V1	V1C
9479	MMU39538	3 mo	10029	V1-3	layer III of V1	V1C
11197	MMU39766	3 mo	10029	V1-3	layer III of V1	V1C
12185	MMU40525	3 mo	10029	V1-3	layer III of V1	V1C
9877	MMU39420	12 mo	10029	V1-3	layer III of V1	V1C
12085	MMU39620	12 mo	10029	V1-3	layer III of V1	V1C
12100	MMU39645	12 mo	10029	V1-3	layer III of V1	V1C
9878	MMU36468	48 mo	10029	V1-3	layer III of V1	V1C
11196	MMU36358	48 mo	10029	V1-3	layer III of V1	V1C
11272	MMU36322	48 mo	10029	V1-3	layer III of V1	V1C
113213962	MMU35058	E80	10030	V1-4	granular layer IV of V1	V1C
120965505	MMU37852	E80	10030	V1-4	granular layer IV of V1	V1C
121006927	MMU34624	E80	10030	V1-4	granular layer IV of V1	V1C
125953597	MMU36435	E80	10030	V1-4	granular layer IV of V1	V1C
120970167	MMU38285	E90	10030	V1-4	granular layer IV of V1	V1C
120978088	MMU35674	E90	10030	V1-4	granular layer IV of V1	V1C
120986289	MMU34326	E90	10030	V1-4	granular layer IV of V1	V1C
125961909	MMU38521	E90	10030	V1-4	granular layer IV of V1	V1C
113215418	MMU30021	E120	10032	V1-4B	layer IVB of V1	V1C
113215418	MMU30021	E120	10031	V1-4A	layer IVA of V1	V1C
113215786	MMU29380	E120	10032	V1-4B	layer IVB of V1	V1C
113215786	MMU29380	E120	10031	V1-4A	layer IVA of V1	V1C
121051240	MMU27052	E120	10032	V1-4B	layer IVB of V1	V1C
121051240	MMU27052	E120	10031	V1-4A	layer IVA of V1	V1C
157553858	MMU34501	E120	10032	V1-4B	layer IVB of V1	V1C
157553858	MMU34501	E120	10031	V1-4A	layer IVA of V1	V1C
9321	MMU39893	0 mo	10031	V1-4A	layer IVA of V1	V1C
9321	MMU39893	0 mo	10032	V1-4B	layer IVB of V1	V1C
12143	MMU40864	0 mo	10031	V1-4A	layer IVA of V1	V1C
12143	MMU40864	0 mo	10032	V1-4B	layer IVB of V1	V1C
12149	MMU40944	0 mo	10031	V1-4A	layer IVA of V1	V1C
12149	MMU40944	0 mo	10032	V1-4B	layer IVB of V1	V1C
9479	MMU39538	3 mo	10031	V1-4A	layer IVA of V1	V1C
9479	MMU39538	3 mo	10032	V1-4B	layer IVB of V1	V1C
11197	MMU39766	3 mo	10031	V1-4A	layer IVA of V1	V1C
11197	MMU39766	3 mo	10032	V1-4B	layer IVB of V1	V1C
12185	MMU40525	3 mo	10031	V1-4A	layer IVA of V1	V1C
12185	MMU40525	3 mo	10032	V1-4B	layer IVB of V1	V1C
9877	MMU39420	12 mo	10031	V1-4A	layer IVA of V1	V1C
9877	MMU39420	12 mo	10032	V1-4B	layer IVB of V1	V1C
12085	MMU39620	12 mo	10031	V1-4A	layer IVA of V1	V1C
12085	MMU39620	12 mo	10032	V1-4B	layer IVB of V1	V1C
12100	MMU39645	12 mo	10031	V1-4A	layer IVA of V1	V1C
12100	MMU39645	12 mo	10032	V1-4B	layer IVB of V1	V1C
9878	MMU36468	48 mo	10031	V1-4A	layer IVA of V1	V1C
9878	MMU36468	48 mo	10032	V1-4B	layer IVB of V1	V1C
11196	MMU36358	48 mo	10031	V1-4A	layer IVA of V1	V1C
11196	MMU36358	48 mo	10032	V1-4B	layer IVB of V1	V1C
11272	MMU36322	48 mo	10031	V1-4A	layer IVA of V1	V1C
11272	MMU36322	48 mo	10032	V1-4B	layer IVB of V1	V1C
16631	DAM35650	E70	10035	V1-5	layer V of V1	V1C
113214697	MMU33757	E70	10035	V1-5	layer V of V1	V1C
113215012	MMU35475	E70	10035	V1-5	layer V of V1	V1C
113213962	MMU35058	E80	10035	V1-5	layer V of V1	V1C
120965505	MMU37852	E80	10035	V1-5	layer V of V1	V1C
121006927	MMU34624	E80	10035	V1-5	layer V of V1	V1C
125953597	MMU36435	E80	10035	V1-5	layer V of V1	V1C
120970167	MMU38285	E90	10035	V1-5	layer V of V1	V1C
120978088	MMU35674	E90	10035	V1-5	layer V of V1	V1C
120986289	MMU34326	E90	10035	V1-5	layer V of V1	V1C
125961909	MMU38521	E90	10035	V1-5	layer V of V1	V1C
113215418	MMU30021	E120	10035	V1-5	layer V of V1	V1C
113215786	MMU29380	E120	10035	V1-5	layer V of V1	V1C
121051240	MMU27052	E120	10035	V1-5	layer V of V1	V1C
157553858	MMU34501	E120	10035	V1-5	layer V of V1	V1C
9321	MMU39893	0 mo	10035	V1-5	layer V of V1	V1C
12143	MMU40864	0 mo	10035	V1-5	layer V of V1	V1C
12149	MMU40944	0 mo	10035	V1-5	layer V of V1	V1C
9479	MMU39538	3 mo	10035	V1-5	layer V of V1	V1C
11197	MMU39766	3 mo	10035	V1-5	layer V of V1	V1C
12185	MMU40525	3 mo	10035	V1-5	layer V of V1	V1C
9877	MMU39420	12 mo	10035	V1-5	layer V of V1	V1C
12085	MMU39620	12 mo	10035	V1-5	layer V of V1	V1C
12100	MMU39645	12 mo	10035	V1-5	layer V of V1	V1C
9878	MMU36468	48 mo	10035	V1-5	layer V of V1	V1C
11196	MMU36358	48 mo	10035	V1-5	layer V of V1	V1C
11272	MMU36322	48 mo	10035	V1-5	layer V of V1	V1C
16631	DAM35650	E70	10125	Me	medial nucleus	AMY
113214697	MMU33757	E70	10125	Me	medial nucleus	AMY
113215012	MMU35475	E70	10125	Me	medial nucleus	AMY
113215177	MMU32143	E70	10125	Me	medial nucleus	AMY
113213962	MMU35058	E80	10125	Me	medial nucleus	AMY
120965505	MMU37852	E80	10125	Me	medial nucleus	AMY
121006927	MMU34624	E80	10125	Me	medial nucleus	AMY
125953597	MMU36435	E80	10125	Me	medial nucleus	AMY
120970167	MMU38285	E90	10125	Me	medial nucleus	AMY
120978088	MMU35674	E90	10125	Me	medial nucleus	AMY
120986289	MMU34326	E90	10125	Me	medial nucleus	AMY
125961909	MMU38521	E90	10125	Me	medial nucleus	AMY
113215418	MMU30021	E120	10125	Me	medial nucleus	AMY
113215786	MMU29380	E120	10125	Me	medial nucleus	AMY
121051240	MMU27052	E120	10125	Me	medial nucleus	AMY
157553858	MMU34501	E120	10125	Me	medial nucleus	AMY
3786	MMU39867	0 mo	10125	Me	medial nucleus	AMY
12143	MMU40864	0 mo	10125	Me	medial nucleus	AMY
12149	MMU40944	0 mo	10125	Me	medial nucleus	AMY
2554	MMU39465	3 mo	10125	Me	medial nucleus	AMY
11197	MMU39766	3 mo	10125	Me	medial nucleus	AMY
12185	MMU40525	3 mo	10125	Me	medial nucleus	AMY
12085	MMU39620	12 mo	10125	Me	medial nucleus	AMY
12100	MMU39645	12 mo	10125	Me	medial nucleus	AMY
9878	MMU36468	48 mo	10125	Me	medial nucleus	AMY
11196	MMU36358	48 mo	10125	Me	medial nucleus	AMY
11272	MMU36322	48 mo	10125	Me	medial nucleus	AMY
16631	DAM35650	E70	10128	PL	paralaminar nucleus	AMY
113213962	MMU35058	E80	10128	PL	paralaminar nucleus	AMY
120965505	MMU37852	E80	10128	PL	paralaminar nucleus	AMY
121006927	MMU34624	E80	10128	PL	paralaminar nucleus	AMY
125953597	MMU36435	E80	10128	PL	paralaminar nucleus	AMY
120970167	MMU38285	E90	10128	PL	paralaminar nucleus	AMY
120978088	MMU35674	E90	10128	PL	paralaminar nucleus	AMY
120986289	MMU34326	E90	10128	PL	paralaminar nucleus	AMY
125961909	MMU38521	E90	10128	PL	paralaminar nucleus	AMY
113215418	MMU30021	E120	10128	PL	paralaminar nucleus	AMY
113215786	MMU29380	E120	10128	PL	paralaminar nucleus	AMY
121051240	MMU27052	E120	10128	PL	paralaminar nucleus	AMY
157553858	MMU34501	E120	10128	PL	paralaminar nucleus	AMY
3786	MMU39867	0 mo	10128	PL	paralaminar nucleus	AMY
12143	MMU40864	0 mo	10128	PL	paralaminar nucleus	AMY
12149	MMU40944	0 mo	10128	PL	paralaminar nucleus	AMY
2554	MMU39465	3 mo	10128	PL	paralaminar nucleus	AMY
11197	MMU39766	3 mo	10128	PL	paralaminar nucleus	AMY
12185	MMU40525	3 mo	10128	PL	paralaminar nucleus	AMY
9877	MMU39420	12 mo	10128	PL	paralaminar nucleus	AMY
12100	MMU39645	12 mo	10128	PL	paralaminar nucleus	AMY
9878	MMU36468	48 mo	10128	PL	paralaminar nucleus	AMY
11196	MMU36358	48 mo	10128	PL	paralaminar nucleus	AMY
11272	MMU36322	48 mo	10128	PL	paralaminar nucleus	AMY

## Sheet: Table S4
	HIP								STR					ACC				V1C			AMY
	CA1or (stratum oriens of CA1)	CA1py (stratum pyramidale of CA1)	CA1ra (stratum radiatum of CA1)	CA2py (stratum pyramidale of CA2)	CA3py (stratum pyramidale of CA3)	DGgr (granular layer of dentate gyrus )	DGpf (polyform layer of dentate gyrus)	DGsg (subgranular zone of dentate gyrus )	NAC (nucleus accumbens)	ic (internal capsule)	Pu (putamen)	(Gpe)external segment of globus pallidus	(Gpi)internal segment of globus pallidus	(rCG2) layer II of rostral cingulate cortex	(rCG3) layer III of rostral cingulate cortex	(rCG5) layer V of rostral cingulate cortex	(rCG6) layer VI of rostral cingulate cortex	(V1-3) layer III of V1	(V1-4) layer IVA of V1	(V1-5) layer V of V1	(Me)medial nucleusof amygdaloid	(PL)paralaminar nucleus
40_pcd (6pcw)	0	0	0	0	0	0	0	0	4	0	4	0	0	0	0	0	0	0	0	0	0	0
50_pcd (8pcw)	0	0	0	0	0	4	0	0	4	5	4	4	4	0	0	0	0	0	0	0	0	0
70_pcd (10pcw)	0	4	4	3	5	3	0	3	4	4	4	4	4	0	0	4	4	0	0	3	4	1
80_pcd (12pcw)	0	4	4	4	4	4	4	4	4	4	4	4	4	0	0	4	4	0	4	4	4	4
90_pcd (13pcw)	3	4	4	4	4	4	4	4	4	3	3	4	4	4	3	5	3	4	4	4	4	4
120_pcd (17pcw)	4	4	4	4	4	4	4	4	4	3	3	4	4	4	4	4	4	4	4	4	4	4
0_mos	3	3	3	3	3	3	3	2	3	3	3	3	3	3	3	3	3	3	3	3	3	3
3_mos	3	3	3	3	3	3	3	2	3	3	3	3	3	3	3	3	3	3	3	3	3	3
12_mos	3	3	3	3	3	3	3	3	3	3	3	3	3	3	3	3	3	3	3	3	3	3
48_mos	2	3	3	3	3	3	3	3	3	3	3	3	3	3	3	3	3	3	3	3	3	3

## Sheet: Table S5
Human	Macaque
EFHD1	LOC715658
MS4A2	CCDC125
ZNF384	PCNP
RAMP2	RNF38
NME9	MYO7B
PEX7	HTRA1
FAM122C	LOC718648
BLOC1S1	KRT28
ARHGEF35	LRCH1
FLJ41649	MLLT6
OR4K17	BCL6B
THAP3	NAP1L3
LOC441242	LOC707094
TAS2R3	LOC703458
TTPA	MAFF
SYNGAP1	LOC719781
KRTAP20-1	GXYLT1
ZNF768	LOC707438
CCDC53	PRDX3
RFPL3	C20orf43
CYR61	KLHL31
CSDA	LOC716959
VN1R3	MTHFD2L
TAS2R13	BPGM
LEPREL1	POU1F1
TAS2R14	LOC711300
TAS2R20	LOC695692
TAS2R19	C16H17orf109
DKFZp566H0824	CILP2
ARHGDIA	DNAJC24
ZNF282	AGPAT2
SLC35B2	MYH3
SLC7A9	ALKBH8
IL13RA2	C16orf57
APOL5
EDN1
C5orf55
OR51B4
LINC00310
ZNF574
FAM165B
PRR19
PRKCDBP
TYW1B
CD177
N4BP1
KAT5
RAP1B
SH2D3C
MSTN
TSGA10
ACAP2
ZNF233
THAP11
OPRM1
YY2
NCR2
RPL23AP32
ASCL3
FHL3
HCRP1
NAALADL2
ERC2-IT1
CFHR2
PPIC
STYXL1
RRP36
NDUFS8
PARK2
REXO1L1
DDX58
HBZ
DNTTIP1
NPAS1
GYPA
ZSWIM1
KIF2B
DKK3
DNASE1L3
LOC100131541
NOL6
GUCA2A
SOX8
CIDEB
SSTR5
PRO2012
DHDH
FTL
RNPC3
CALCA
CXorf59
TRIM38
EXOC8
RAB35
LINGO4
OCR1
MCF2
TRIAP1
DTX2
UPK3B
USH1C
C18orf15
LCE3D
TINAG
PROK1
SPRR2A
TARBP1
S100A12
C1orf88
PRTN3
VDAC1
HMGN2
IL18
ROPN1L
C7orf63
EFNA2
RGS22
IRF2BP1
MUC1
DNAAF1
CNO
FLJ42393
MAGEA12
TSHB
MYL1
KIAA0513
RBFOX1
MGC72080
KRTAP2-4
RAD1
C1orf85
IKZF2
RLN2
CD2
LSM14B
MED11
UGT3A1
ZNF444
TPI1
HCRTR1
DGCR14
LINC00158
SPATA24
TFG
NAT1
CCDC94
ART1
PRKD3
RYR3
NFKBIZ
TAF6
FCRL3
SLC17A8
FCRL2
DHX57
MUC20
OR56B1
SSX8
CCRN4L
na
LOC157740
RUNDC2A
BRK1
RNF208
SIGLEC11
PCDH12
OR6N2
SPATA4
ARPC1A
ZNF142
POLE4
ADAM28
C1QTNF7
CXorf21
RNF25
C10orf129
THUMPD3
SLC38A6
C1orf87
MANEAL
ZNF324B
ZNF324
RPL21P44
C5orf46
POLR1B
CD38
PCDH11Y
MACF1
CTAGE3P
FAM98B
CTU1
USP9Y
ANXA2R
FBXL13
DDX3Y
MEPCE
TMSB4Y
NLGN4Y
PCOLCE
RPGR
ZNF83
KRT71
BAHD1
NOLC1
C6orf165
EIF4B
SPACA1
PIGP
FSHR
PPIH
C8orf34
PCDHB17
TFIP11
PCDHB8
FIZ1
RBPMS
PABPC3
C15orf43
RUFY4
ZFAND4
LACRT
SIRT6
UBE2Q2
C1orf51
C3orf30
PF4
MGC42157
CXCL5
CXCL2
GUCA1C
C2orf63
ZNF2
WFDC9
ZNF497
TMEM167A
SLC38A5
SMCR8
FLJ45950
SLC9C2
HNF4G
LRAT
CASR
HAX1
CORO7
SPAG6
CRCT1
EIF4ENIF1
WDR52
RAB8A
MED19
C13orf33
OR10W1
KIAA1407
CHRNA9
MOGAT1
ADRB2
CLEC4G
LOC100132686
WDR69
POU5F1
HSPB3
RNF148
ARHGEF37
ECM2
ARMC2
FN3KRP
NHLRC2
OAZ2
FCHO1
SPATA2
SLC25A44
GPR148
POTEE
APOL2
GTF3C6
LRRC71
SLC16A10
FOXRED2
KCNK9
SERTAD2
FKBP9
ZNF653
HIST1H4D
LOC100133106
FLJ20712
EFHD1
FAM101A
ZNF443
SHCBP1L
NUDT16
SH3PXD2B
RNF40
CSH1
PRKAA2
TMEM67
SUZ12P1
FAM71F1
ZC3H3
C19orf57
PLN
UBLCP1
ZNF720
UBD
CCDC164
RNF39
ALKBH1
URGCP
ZBBX
EIF1B
TEKT1
WDR49
MRPL43
C1orf101
COX20
OR2G2
SNAP29
OR13C3
OR10G8
OR2AK2
ACSM2B
UBE2L3
HTN1
PPIL2
LRRC34
FAM153B
ARL3
ULK4
ACAA1
ENAM
PROP1
OR4C3
SCN1A
LYZL4
SAMD10
ATF1
LRRTM4
OR2K2
TDGF1
SPDYE1
ALDH8A1
MANBA
ATAD3C
AHI1
LOC80054
GPR35
FUCA1
OR5AS1
LOC645261
BSPRY
EREG
FBXW12
MIF4GD
HLA-L
KRT18
DICER1-AS1
MGC10814
COPE
SERPING1
TNNI3K
SLC26A8
2019/9/14
HAPLN4
FMO4
FAM212A
LOC100131826
ARMCX2
CHRDL2
CCDC88C
SLC4A10

## Sheet: Table S6
HIP		STR		ACC		AMY		V1C
Human	Macaque	Human	Macaque	Human	Macaque	Human	Macaque	Human	Macaque
HIST1H3I	PLK1S1	KLK6	PLK1S1	RGS4	PLK1S1	HIST1H3H	LOC721611	RGS4	PLK1S1
TMSB15A	LOC721611	TMEM144	GIP	TMSB15A	LOC721611	HIST1H3C	PLK1S1	HIST1H3I	LRCH3
TMEM144	EPAG	OPALIN	ITPR2	AQP4	SH2D1B	TMSB15A		TMSB15A	ITPR2
HIST1H3C	GIP	CNDP1	CRH	TMEM144	TCFL5	HIST1H3I		AQP4	LOC721611
HIST1H3H	SET	WIF1	LOC721611	HIST1H3I	LRCH3	TMEM144		SPARCL1	NR1H4
KLK6	ZNF175	TMSB15A	NR1H4	TESPA1	IGLL1	FDXACB1		TUBA4A	IGLL1
OPALIN	ARID3A	MOG	INSRR	FGF1	LOC710361	HIST1H2BB		TESPA1	GIP
MOG	CLK1	HIST1H3I	LOC704391	SPARCL1	LOC714211	TUBA4A		FGF1	LOC714211
CNDP1		ASPA	SH2D1B	RAPGEF4		TOP2A		TMEM144	TMTC1
AGXT2L1		CARNS1	LIN9	TUBA4A		AGXT2L1		LGI3	LOC710361
TOP2A		AGXT2L1	ELF5	HIST1H3H		HIST1H1B		PLP1	ANKRD13C
RGS4		FDXACB1	LOC717186	RANBP3L		MOG		ENPP2	PAAF1
LGI3		EVI2A	POLR1C	AGT		SPARCL1		PVALB	KLLN
HIST1H1B		HIST1H3C	GKN2	GRAMD3		OPALIN		SLA	SH2D1B
ENPP2		HIST1H3H	LOC716931	MOG		KLK6		PCSK1	LY96
ASPA		ANO3	MAST2	ENPP2		ASPA		AGT	SYT14
TUBA4A		PTGDS	WDR37	HIST1H3C		HIST1H2BM		HIST1H3C	FUT6
MAL		MAL	LOC286467	GJB6		HIST1H2AL		RPH3A	LOC700216
CARNS1		HSPB8	IGLL1	FDXACB1		WIF1		GABRA1	C6H5orf49
HIST1H2BB		HIST1H2BM	SET	HSPB8		HIST1H3J		HSPB8	NINJ2
FGF1		FGF1	ZNF501	DGKB		MAL		KLK6	LOC713491
HIST1H2AL		ENPP2	LOC709386	NEUROG2		PTGDS		PMP2	LOC717354
HIST1H2BM		BRS3	LOC699214	OPALIN		HSPB8		TSPAN18	CDH26
DCX		SCN4B	UBE2D3	PPP4R4		NUSAP1		RAPGEF4	LOC704832
HIST1H3J		GJB6	U2SURP	ASPA		ENPP2		FDXACB1	LOC713524
EVI2A		TUBA4A	FZD3	WIF1		LGI3		MOG
HIST1H3A		ST8SIA2	LOC718834	KLK6		CNDP1		GRAMD3
RAPGEF4		LGI3	KLLN	MT1G		EVI2A		WIF1
NUSAP1		GLDN	LOC704832	PTGDS		GAS2L3		DGKB
TTR		GRAMD3	FAM133B	AGXT2L1		GRAMD3		S100B
EFEMP1		TOP2A	ANAPC5	EFEMP1		GJB6		KLHL1
MT1G		EFEMP1	LOC712291	PLP1		ANO3		HIST1H3H
MT1M		ELAVL4	ZNF202	MAL		CARNS1		ASPA
GLDN		HIST1H2BB	LOC723412	RPH3A		FGF1		RXFP1
ANO3		DAAM2	C6H5orf49	SLCO5A1		MT1M		SCN1B
SLCO5A1		TESPA1	CARKD	S100B		MKI67		CNDP1
F2R		MAG	NINJ2	CARNS1		CDC20		KCNH1
SLCO1A2		2019-09-04	LOC714521	MT1M		ARHGAP11A		CREG2
PADI2		SEPP1	LOC710903	NRGN		DTL		SCRG1
DTL		TSHZ2	CYP3A4	P2RX7		RANBP3L		RANBP3L
NEUROG2		HIST1H1B	LOC717552	SCRG1		S100B		ST8SIA2
CDC20		NCEH1	LOC694662	EVI2A		HLF		GPR158
MKI67		TMEM63A	NTPCR	CNDP1		DCX		KCNA1
CDK1		PADI2	LOC717920	LGI3		AGT		PLEKHB1
HIST1H4L		RANBP3L	PTPLAD1	NEUROD1		SYNE2		LPL
GJB6		HTR2C	KANK4	ZNF300		EPHA3		DACT1
GAS2L3		CA2	ZFYVE9	PMP2		PPP4R4		FAT4
ARHGAP11A		PLEKHB1	LOC695447	MGST1		SLCO1A2		NEUROG2
IQGAP2		AGT	MDK	LY86-AS1		CENPF		SIRPA
TPX2		GAS2L3	PAAF1	GABRA1		CDK1		EVI2A
SLC14A1		DOCK5	LOC719736	SLC25A18		EZH2		SLCO5A1
2019-09-04		SLC44A5	LOC713967	HIST1H2BM		KIF11		MT3
CREG2		ABCA8	ACOT6	DCX		CCNB2		OPALIN
DOCK5		HIST1H2AL	LOC708946	CNTNAP1		TPX2		NRGN
PRUNE2		RNASE1	CHAC2	FAT4		DLX5		CALB1
SCN2B		CLDN11	BTRC	RASGRF2		CNTNAP1		MAP3K5
CCNB2		KCNJ10	MGC4294	PAQR6		SLCO5A1		ZNF300
EOMES		S100B	HS1BP3	HIST1H2AL		POPDC3		ST8SIA3
ALDH1A1		SLCO1A2	CD209L2	HIST1H1B		ST8SIA2		CAMK2A
RANBP3L		CHRNA5	FAM212B	TOP2A		IQGAP2		TSPAN2
MAG		HIST1H3J	SECISBP2	ANO3		AQP4		NRIP3
HLF		GPR37	MORN1	ST8SIA2		PLEKHB1		PTGDS
EZH2		EYA1	MATN4	HLF		MT1G		PYGM
CHRNA5		P2RX7	C6orf103	GDA		GDA		ALDOC
CNTNAP1		IFIT1	RHBDL1	HIST1H2BB		HIST1H4L		ARHGAP11A
KIF11		MT1M	ITK	CREG2		F2R		HTR2A
PLEKHB1		EFHD1	EPHA5	PADI2		RGS4		SYNE2
SLC39A12		C11orf9	SCN11A	PACSIN1		GFAP		GRIN2A
S100B		CD24	PALM	CAMK2A		GLDN		CNTNAP1
PACSIN1		HHIP	ICMT	GPR158		PYGM		CD24
SPARCL1		ISL1	MRPS18B	CLMP		P2RX7		DCX
ST8SIA2		PYGM	LOC340074	TSPAN18		EFEMP1		CADPS2
PRKCG		SCN2B	TMTC1	MT3		HIST1H3A		F2R
CENPF		SNAI2	COX19	TRHDE		CASC5		IFIT1
LMNB1		DCX	SMCR7L	SLC39A12		2019-09-04		HLF
TKTL1		PMP22	CDA	RXFP1		PADI2		CARNS1
P2RX7		F2R	LRCH3	SLC4A4		SOX11		MAL
PDYN		IFIT3	ABHD5	TMEM155		MAG		STEAP2
ISLR2		GPR52	RNF34	SLA		BUB1B		PPP4R4
HIST1H3B		GREM1	LOC707573	SLCO1A2		FBXO5		GJB6
CA2		ALDH1A1	TTC27	F2R		ZNF300		FAM198B
THBS1		CNTNAP1	LOC713579	EZH2		NCAPG		RASD2
SLC25A18		SPARCL1	FRK	C8orf46		APOD		SLC35F2
GDA		BCAS1	SOLH	MICAL2		ALDH1A1		TPD52L1
NKAIN1		UGT8	WDR11	HSPA2		ASCL1		AGXT2L1
ZNF300		ZNF300	LOC697977	GPR37L1		PACSIN1		VASH2
HSPB8		NKAIN1	KDM4A	IFIT1		BCAS1		MT1M
PPP4R4		SLC14A1	DCLK2	KCNIP4		DLX2		NIPAL2
CHEK1		NUSAP1	EPAG	ALDOC		KIAA0922		PDE7B
TFAP2C		PRUNE2	PLD4	VASH2		IFIT3		POPDC3
PAQR6		HLF	ADD1	GFAP		MICAL2		GDA
PYGM		MCTP1	GPR125	MLLT4-AS1		PRKCG		TOP2A
RRM2		ANKRD34B	CNTLN	SOX11		WEE1		RASGRF2
MAP7		HRH3	FHL5	KCNH1		SLC14A1		HSPA2
TMEM63A		HTR4	ARL14	HSD17B6		RRM2		KCNJ10
SYNE2		CPM	LINS1	PYGM		LMNB1		SLC12A5
NCAPG		FOXP2	LOC714158	PCSK1		GPR37L1		HIST1H2AL
WEE1		PLA2G16	PRKACB	SIRPA		UHRF1		TRHDE
CXCR4		HIST1H2BD	C19H19orf25	SYNE2		ALDOC		MLLT4-AS1
DOCK10		PREX2	NKX3-1	CDH9		DAAM2		TMEM155
RPH3A		HLA-DPA1	LOC713491	OXR1		SCN2B		GLDN
LRRC55		MKI67	ERLEC1	DAAM2		RNASE1		MCHR2
C12orf39		AQP1	EHBP1	HIST1H3J		ASPM		NKAIN1
FBXO5		APOD	EIF1	PLEKHB1		CLDN11		SRGAP1
SOX11		GGTA1P	PDCD10	ARHGAP11A		SKA3		HIST1H1B
GPR37L1		CD74	ANKLE2	RERG		TMEM63A		CA2
GRAMD3		MT1G	PLA2G4F	NKAIN1		DLGAP5		MYO5B
TPD52L1		TNFSF10	LOC715588	NCAPG		NEUROG2		TPPP3
CAMK2A		VASH2	TMEM108	CSRP2		DOCK10		ALDH1A1
DLGAP5		CABLES1	SEC22A	COBL		IFIT1		SPOCK2
EPHA3		RND3	LOC718677	SLC30A3		HSD17B6		SOX11
SLC12A5		COBL	TFPT	AK5		SLC17A7		PADI2
GPR158		EVI2B	LOC698241	GPR26		NKAIN1		SLC25A18
PBK		C1orf187	LOC703753	GRIN2A		HIST1H3B		EFEMP1
SPOCK3		EZH2	HHLA1	RAB27B		C12orf39		CXCL14
CABLES1		CD9	CCDC51	MAP3K5		CHRNA5		PLA2G5
WIF1		HIST1H4L	RNASE11	CXCL14		PBK		SLC4A4
SNAI2		TMBIM1	CLK1	DACT1		KCTD4		MT1G
RYR2		DLX2	LOC721685	STEAP2		KIF15		EZH2
CDON		FLRT3	LOC718061	AQP1		CD24		CX3CL1
C11orf9		DLX1	LOC714447	TMEM63A		BUB1		NALCN
IGSF3		MGST1	NAIF1	SCN2B		MAP7		GPR37L1
CPNE6		GFAP	LEMD3	TPPP3		LOX		APOD
MSTN		POPDC3	TMEM175	LMNB1		MAP3K5		RERG
ADAMTS3		CNTN5	GALNT3	NTS		MLF1IP		OXR1
PLA2G16		CDHR1		HLA-DPA1		HHIP		PIP5K1B
MICAL2		C5orf4		FAM198B		RAPGEF4		GAD2
DACT1		CERCAM		SYTL2		DOCK5		ACSL6
KCNAB2		GSN		ALDH1A1		HIST1H1A		DAAM2
EPB41		ACVR2A		CYP46A1		LIPG		LAMP5
FOXD4L3		LMNB1		HIST1H4L		TSPAN2		CSRP1
TPPP		HIST1H3A		RASGRF1		PLK1		ISLR2
AQP1		DOK4		NUSAP1		KIF20A		CYP46A1
IFIT3		LPAR1		KCNJ10		CHEK1		LMNB1
GABRA4		SOX11		CHRNA5		SFRP1		HIST1H2BB
SNCAIP		AQP4		NRM		LY86-AS1		SLCO1A2
CKS2		QRFPR		PRUNE2		EOMES		HIST1H2BM
CASC5		TPPP3		KIAA0922		HLA-DPA1		PACSIN1
RPS15A		CD22		GLDN		TSPAN18		NEUROD6
VASH2		EBF1		MYCN		CA2		HHIP
NEIL3		ARAP2		SLC35F2		TLR4		P2RX7
UHRF1		MRO		MAG		NEIL3		ME1
GABRA1		SYNJ2		KLHL1		HIST1H3F		GFAP
PLA2G5		SLCO5A1		TGFBR1		PRUNE2		KCNC2
BUB1		SEMA4D		MCHR2		NCEH1		CPNE9
KCNH1		ZNF385B		SV2B		UGT8		CHN1
NCEH1		RASD2		ZNF483				SEPP1
GREM1		TPX2		CA2				GLRA2
BCAS1		GPR158		CD74				ZMAT4
		NFATC2		GPC5				CABLES1
				CABLES1				C1orf187
				SLC15A2				KCNIP4
				BACH2				SV2B
				KCNA1				SLC30A3
				CX3CL1				CLDN10
				DYNLT1				BACH2
				CADPS2				MYCN
				TSPAN2				VAMP1
				CLDN10				SCN2B
				HIST1H3B				PDK3
				C1orf187				EGR3
				ACBD7				COBL
				PCDH20				PAQR6
				ATP11C				CAMK1G
				ZNF627				NCEH1
				CD24				PARM1
				SLC12A5				PRUNE2
				DOCK5				RAI14
				NPTX1				SPOCK3
				ATP13A4				AK5
				PVALB				RCAN2
				CA11				BCAS1
				ADHFE1				ARHGAP10
				RAI14				CCBE1
				EPB41L4B				MGST1
				PLA2G5				SNAI2
				SLCO1C1				MFAP3L
				PDE7B				HSD17B6
				SEMA3C				CCK
				EPB41				MAG
				NEBL				DYNLT1
				NRIP3				KCNS2
				LPAR1				RASGRF1
				SKAP2				SERPINF1
				NPR3				HIST1H4L
				APOE				LY86-AS1
				TMBIM1				CSRP2
				ACSL6				TMEM38A
				DTNA				CRHBP
				HHIP				ANO3
				FGFR3				NCAPG
				TKTL1				ZNF483
				TPPP				CIT
				DUSP4				HIST1H3J
				C12orf39				PAPPA2
				MRO				ACBD7
				CPNE6				GYG1
				H2AFY2				PTPRR
				HTR2A				UGT8
				CDON				IL17RD
				SRGAP1				TMEM63A
				MYO5B				NUSAP1
				NEFL				SEMA3C
				FXYD1				GPC5
				DOCK10				WNT7B
				PLA2G16				SLC39A12
				EDNRB				SLN
				SERPINF1				EPB41L4B
				SLC7A11				SOX5
				BCL11B				RSPO3
				ARHGAP26				NIPAL3
				KCNK1				NPR3
				MFAP3L				TPPP
				NCEH1				EFHD1
				RASD2				C8orf46
				PRKCG				CLU
				IGSF3				HTR1B
				GAD2				BCL11B
				N4BP2				MBP
				ISLR2				NRXN3
								GCNT4
								NRM
								FRMD3
								ENPP5

## Sheet: Table S7
DEGs	DNBs
RGS4	EDN1
FGF1	RAP1B
AGT	MSTN
DACT1	OPRM1
MT3	PROK1
MAP3K5	IL18
HTR2A	HCRTR1
CD24	FCRL3
F2R	MUC20
TPD52L1	FSHR
RASGRF2	CASR
EZH2	CHRNA9
CX3CL1	ADRB2
GPR37L1	TDGF1
P2RX7	EREG
RASGRF1
PTPRR
IL17RD
WNT7B

## Sheet: Table S8
HIP		STR		ACC		AMY		V1C
age-related	age-related and species-different	age-related	age-related and species-different	age-related	age-related and species-different	age-related	age-related and species-different	age-related	age-related and species-different
FAF2	DLK1	FAF2	PDE7B	FAF2	FAF2	SLC16A4	TOX	FAF2	FAF2
ARRB1	CHMP3	COASY	ZNF384	APOM	ARRB1	LPIN2	PHF6	COASY	LPIN2
DLK1	PDE7B	PDE7B	PHF6	ARRB1	DLK1	TOX	MLX	LPIN2	TOX
CHMP3	LPIN2	LPIN2	HDGFRP3	DLK1	COASY	PHF6	HKR1	BTBD1	ZNF384
PDE7B	CSNK2B	BTBD1	ARSJ	COASY	LPIN2	MLX	TBXAS1	TOX	LUC7L2
LPIN2	PHF6	ZNF384	UTP23	LPIN2	BTBD9	HKR1	NDST4	CSNK2B	PHF6
BTBD9	RABL2B	LUC7L2	CSPG5	BTBD9	LUC7L2	CSPG5	BLOC1S1	ZNF384	GCA
CSNK2B	GNAO1	PHF6	EGFR	TOX	RABL2B	NMBR	MAPRE1	LUC7L2	NEUROD4
PHF6	MSH5	FAM172A	KREMEN1	LUC7L2	TRPV6	TBXAS1	CDC25A	PHF6	CSPG5
RABL2B	CSPG5	MS4A4A	TCEAL8	PHF6	GCA	LTA4H	RBM15B	RABL2B	EGFR
GNAO1	EGFR	TRPV6	ANXA3	RABL2B	CSPG5	MAPKAPK3	DLGAP1	IL10	MT3
KCNA2	PRKG1	HDGFRP3	CCDC101	GNAO1	GDPD5	RNF13	DGKA	GCA	DNAJC19
MSH5	KIF3B	ARSJ	SP3	TRPV6	PRKG1	NDST4	GABPA	NEUROD4	TSPAN17
CSPG5	TBXAS1	MSH5	MAP6	GCA	MCF2L	CDK17	IFI44	CSPG5	ST8SIA5
NMBR	SMARCC1	UTP23	TC2N	POFUT1	KREMEN1	BLOC1S1	SELT	EGFR	KREMEN1
EGFR	MAPKAPK3	CSPG5	MS4A8B	KCNA2	TLR4	TK1	FAM212B	MT3	LTA4H
PRKG1	CDCA3	EGFR	PMP22	CSPG5	MAPKAPK3	MED30	GPR52	DNAJC19	KEL
KIF3B	CNTNAP1	KREMEN1	CDK17	GDPD5	ZNF570	MAPRE1	CACYBP	TSPAN17	RNF13
TBXAS1	RNF13	CNTNAP1	MAPRE1	NMBR	RNF13	CDC25A	RPL41	OR9K2	ASXL1
SMARCC1	SP3	TCEAL8	NUP93	EGFR	ASTN2	RASA3	CYTH1	MCF2L	CCDC101
LTA4H	TC2N	ANXA3	DLGAP1	PRKG1	MAP6	F7	MCF2L2	ST8SIA5	SP3
MAPKAPK3	ZNF793	CCDC101	DKK1	KIF3B	NDST4	RBM15B	USP36	KREMEN1	ASTN2
CDCA3	PHB2	SP3	CMYA5	MCF2L	TC2N	DLGAP1	DEPTOR	LTA4H	MAP6
CNTNAP1	MS4A15	MAP6	PIK3CB	KREMEN1	BEX2	CMYA5	MECR	KCNA3	NDST4
RNF13	RPA2	TC2N	DGKA	SMARCC1	FAM122C	PIK3CB	POLR2C	CDCA3	PRDX6
TCEAL8	HIVEP2	MS4A8B	GABPA	LTA4H	MS4A8B	ANKRD32	ACTN4	CNTNAP1	HIVEP2
CCDC101	TEKT3	PMP22	RUNDC1	JMY	PRDX6	DGKA	G6PC3	KEL	NUP93
SP3	CCNL2	CDK17	FAM18B2	KCNA3	DRAM2	GABPA	CISD1	ZNF570	ZDHHC6
TC2N	TK1	PHB2	PLXNA2	TLR4	RPA2	ZNF208	NCKIPSD	RNF13	RAD54L2
ZNF793	MED30	TK1	HDHD2	MAPKAPK3	HIVEP2	BPIFB6	TMUB2	ASXL1	ZNF43
MS4A8B	MAPRE1	MAPRE1	PTAFR	CA8	TK1	IFI44	L3MBTL4	CCDC101	MCTP1
PHB2	CDC25A	BMP2K	RGS14	CDCA3	CDC25A	TNFAIP3	N4BP3	SP3	DGKA
PAPD4	OLA1	RASA3	MTMR3	CNTNAP1	RDH5	WDR77	B3GALT1	ASTN2	CABP7
DRAM2	NUP93	KLHL20	DNAJC8	ZNF570	RASA3	SELT	BACH1	MAP6	ZNF208
MS4A15	DLGAP1	NUP93	NDUFB1	RNF13	NUP93	FAM212B	PAPPA2	NDST4	NSD1
RPA2	DKK1	DLGAP1	SLC34A1	TCEAL8	F7	ASPH	MAD2L1	PRDX6	HDHD2
CEP70	PIK3CB	DKK1	WDR77	CCDC101	ANKRD32	CCT6A	ENOPH1	CDK17	ZBTB37
HIVEP2	ANKRD32	GDF11	TRIM16	SP3	DGKA	GPR52	GINS3	DRAM2	PTAFR
TEKT3	MCTP1	CMYA5	WIPF1	ASTN2	CABP7	SMAD2	PLEKHG2	RPA2	UQCR10
CCNL2	DGKA	PIK3CB	MRPS17	MAP6	CDK2	CACYBP	NOSTRIN	HIVEP2	CDK2
TK1	RUNDC1	DGKA	PARP3	NDST4	RAB9B	ZFP161	SHMT2	FAM131B	RND2
MED30	PLXNA2	GABPA	KIAA1244	TC2N	RBP5	CSRNP3	RNH1	KNDC1	IFI44
MAPRE1	PTAFR	RUNDC1	TAF12	BEX2	ADAT2	RPL41	OR1Q1	TK1	KCNAB2
CDC25A	CDK2	CABP7	ASPH	ZNF793	NBR1	DHX8	IDI1	MAPRE1	ADAT2
OLA1	RGS14	FAM18B2	GLB1L3	FAM122C	BPIFA2	CYTH1	VTA1	CDC25A	GPR155
NUP93	DNAJC8	PLXNA2	CCT6A	PRPF4B	SELT	SLC2A14	COPS3	NUP93	NBR1
RBM15B	THBS4	ZNF208	GPR52	MS4A8B	FAM212B	ANKS1B	MED20	F7	NDUFB2
DLGAP1	GPR155	HDHD2	TFDP1	PRDX6	SCN2A	MCF2L2	DCTPP1	ZDHHC6	LGMN
DKK1	SCN2A	PTAFR	FAM98C	LETM1	KIAA1244	LINC00526	AP4B1	DLGAP1	FUCA2
CMYA5	KIAA1244	UQCR10	SEC24D	PHB2	ASPH	USP36	CHD1	RAD54L2	FARS2
PIK3CB	ASPH	RGS14	ZFP161	DRAM2	DAK	GLRX	CDK1	ZNF43	SCN2A
ZNF43	TFDP1	MTMR3	SEC14L2	RPA2	TFDP1	ARSF	CLMN	MCTP1	PRDM8
ANKRD32	FAM98C	GDEP	CSRNP3	HIVEP2	SEC24D	RPLP0	ARMC1	DGKA	KIAA1244
MCTP1	ZFP161	DNAJC8	SNAPC3	TK1	ZFP161	DEPTOR	PDE7A	GABPA	ITPK1
DGKA	RPL41	NDUFB1	LINC00526	MED30	FGF5	MECR	XPR1	CABP7	GPR52
LANCL2	RYR1	SLC34A1	FHL1	MAPRE1	RPL41	TPK1	TOM1L2	ZNF208	DAK
GABPA	DHX8	WDR77	CX3CL1	BMP2K	DHX8	PRIMA1	H6PD	NSD1	SEC24D
RUNDC1	CHN1	BPIFB4	ZNF91	CDC25A	SNAPC3	POLR2C	MARK3	HDHD2	COLEC10
PLXNA2	CYTH1	TRIM16	SLC35E4	RDH5	PAK1	TIMP2	TNFRSF25	ZBTB37	FGF5
ZBTB37	SNAPC3	WIPF1	LINC00161	RASA3	NMNAT3	GPR114	MEX3C	PTAFR	SEC14L2
ATXN3	ANKS1B	ERBB3	EIF2AK3	OLA1	ANKS1B	ACTN4	CRHR1	UQCR10	ARL4D
PTAFR	MCF2L2	MRPS17	RSF1	NUP93	MCF2L2	G6PC3	NDN	CDK2	PLAGL1
CDK2	CYP2E1	RNASEH1	TIMP2	FAM127A	LINC00526	DNAH1	SIKE1	BPIFB6	RPL41
BPIFB6	CEP104	SCN2A	USP16	F7	BTBD7	CISD1	SLC9A9	RND2	EPB41L3
SPINT2	DBC1	PRR7	PDE5A	EYA3	CYP2E1	NCKIPSD	SQSTM1	IFI44	DIO3
IFI44	PPM1M	PARP3	L3MBTL4	KIAA0825	CEP104	SMAD7	RBM18	KCNAB2	DHX8
RGS14	CX3CL1	KIAA1244	IRF6	RBM15B	CX3CL1	DCLRE1A	PDCL	DDX26B	CHN1
DNAJC8	RPLP0	TAF12	ABRACL	DLGAP1	KCTD14	TMUB2	WAPAL	WDR77	SNAPC3
KCNAB2	TNIP2	ASPH	TFAM	DKK1	USP16	L3MBTL4	MLL3	ADAT2	PAK1
THBS4	NAGS	GLB1L3	PRKAR2A	TUFM	RBMS2	N4BP3	GSTK1	GPR155	NMNAT3
WDR77	POLR2C	CCT6A	ERAP1	ZNF43	PPM1J	TREM2	UBE3A	NBR1	ANKS1B
GPR155	TIMP2	GPR52	HECA	ANKRD32	DCLRE1A	GGH	STX11	NDUFB2	MCF2L2
KIF6	SEZ6L2	SMAD2	UHRF1BP1L	DARS2	TMUB2	TFAM	ZBTB6	LGMN	BTBD7
LGMN	DNAH1	TFDP1	B3GALT1	MCTP1	L3MBTL4	CDC16	MRFAP1L1	FUCA2	DBC1
WRAP73	KLHL25	FAM98C	BACH1	DGKA	UBE2D1	GDPD3	HS2ST1	WRAP73	CX3CL1
FARS2	ZNF681	SEC24D	PAPPA2	GABPA	N4BP3	B3GALT1	COPS5	FARS2	CLNS1A
TMCO3	PPM1J	ZFP161	PER3	RUNDC1	FAM57B	BACH1	PAK1IP1	VPS26B	ST7L
SCN2A	DCLRE1A	SEC14L2	NARS2	SKIV2L	DDX24	PAPPA2	ZNF138	SCN2A	AGK
KIAA1244	DOC2A	CSRNP3	AFAP1L2	CABP7	GGH	MAD2L1	TNFRSF1B	PRDM8	NAGS
TAF12	PDE5A	RPL41	GOLGA2P5	PLXNB1	GAB2	PER3	GIN1	KIAA1244	EIF3K
ITPK1	TAS2R3	RYR1	ITCH	BPIFB2	SLC16A1	ENOPH1	CYP2B6	ITPK1	ELL2
ASPH	DDX24	SNAPC3	SDC3	UQCR10	RREB1	SERPINA1	SASH1	GPR52	ACTN4
GPR52	TREM2	LINC00526	CERS6	CDK2	UHRF1BP1L	ITCH	MMRN2	KRCC1	G6PC3
TFDP1	ABRACL	CYP2E1	RIOK1	CD6	MFAP5	ALG3	FGFR2	DAK	LGALS3BP
FAM98C	TFAM	FHL1	CCDC113	RAB9B	MATN1	A2M	FBXO5	SEC24D	CISD1
SEC24D	RBM41	CX3CL1	GNL3	RBP5	MAD2L1	PHYHIPL	TMEM54	COLEC10	PPM1J
ZFP161	MTBP	CCL17	LAMB2	IFI44	GOLGA2P5	GNL3	NMD3	ZFP161	DCLRE1A
FGF5	SLC16A1	ZNF91	NIPA2	KCNAB2	ITCH	LAMB2	CTSD	FGF5	PNP
SEC14L2	HECA	GLRX	NDNF	THBS4	ALG3	GINS3	TOR1AIP1	SEC14L2	TMUB2
RPL41	BICC1	SLC35E4	DLL3	TNFAIP3	SDC3	PLEKHG2	VPS26A	SUMF2	MORC4
RYR1	GDPD3	LINC00161	GSC	IKZF4	PRDM5	COPS4	GLT8D2	ARL4D	L3MBTL4
DHX8	BACH1	EIF2AK3	TNIP3	WDR77	PTGS1	NOSTRIN	LHFPL5	PLAGL1	KIAA1715
RSPRY1	PAPPA2	RSF1	FLCN	ADAT2	PHYHIPL	SHMT2	NUDT12	RPL41	RMND5B
CHN1	MAD2L1	TIMP2	EML4	GPR155	TP53INP2	RNH1	KHNYN	ZFYVE28	ABRACL
CYTH1	RAP2B	USP16	VTA1	CD5	ABLIM1	OR1Q1	KIAA0284	EPB41L3	NFKBIB
SNAPC3	NARS2	HIRIP3	COPS3	NBR1	PUM1	IDI1	PLSCR4	DIO3	ERAP1
PAK1	ITCH	SLC39A7	NTRK3	WRAP73	MED29	AMN	AFAP1	DHX8	KATNB1
TMEM216	SDC3	SSBP1	QRFPR	FARS2	TRAF3	EML4	ATAD1	CHN1	HECA
ANKS1B	LIX1	DCLRE1A	MED20	BPIFA2	SHMT2	VTA1	ZNF92	SNAPC3	BICC1
MCF2L2	RNASE2	ZNF624	DCTPP1	TMCO3	NIPA2	COPS3	SKA3	PAK1	FZD2
LINC00526	RIOK1	PDE5A	BBS7	SELT	MYO5B	TMEM155	BCL11B	NMNAT3	TECPR2
CYP2E1	ADAM11	L3MBTL4	GFRA1	FAM212B	CBX4	MED20	TCTE1	ANKS1B	C16orf57
UQCRC1	METTL17	UBE2D1	CCDC11	SCN2A	COL4A6	BMP6	SIX3	MCF2L2	MATN1
USP36	CCDC113	IRF6	HEXIM1	PRR7	FAM5B	DCTPP1	ZNF697	ARL2BP	PAPPA2
SRSF4	PHYHIPL	FADS2	CLMN	NMB	EML4	AP4B1	SCHIP1	BTBD7	PER3
CEP104	TP53INP2	ABRACL	RPF1	KIAA1244	CNTLN	CCNA2	CSMD2	CYP2E1	LRPAP1
DBC1	GNL3	GGH	GK5	TAF12	COPS3	CHD1	DMRTA1	DBC1	INPP5J
PPM1M	PHTF1	TFAM	KBTBD10	ASPH	NXPH4	CDK1	HMGA2	PPM1M	PHF1
CX3CL1	THAP9	PRKAR2A	LPGAT1	GPR52	SLC5A8	CLMN	HERC6	CX3CL1	IMPDH2
CD300LG	GINS3	ERAP1	TRIM33	KRCC1	USP4	ARMC1	PRODH2	CCL17	ALG3
RPLP0	FBXW2	TTPA	RPL22	DAK	AP4B1	SGSH	ACOX3	KLHL6	RNASE2
TNIP2	PATZ1	SMTN	RAB14	TFDP1	CCNA2	NEK2	ZBTB2	CLNS1A	CAMK2N2
EIF2AK3	CBX8	HECA	CACNA1D	FAM98C	GFRA1	LINC00341	ZBTB34	ST7L	ADAM11
MECR	SHMT2	UHRF1BP1L	PACSIN1	CACYBP	HEXIM1	IRS4	HAUS6	DEPTOR	SUPT5H
NAGS	NIPA2	B3GALT1	IL2	SEC24D	BBS5	ZNF689	MB21D2	AGK	METTL17
PRIMA1	IDI1	BACH1	KLHL23	ZFP161	CDK1	PDE7A	SLC5A3	TNIP2	CCDC113
POLR2C	PSMD5	PAPPA2	TTC30A	FGF5	MMP24	XPR1	ARSK	NAGS	ABLIM1
TIMP2	ANXA5	PER3	WDFY3-AS2	SEC14L2	NEK2	TOM1L2	SET	EIF3K	GINS3
SEZ6L2	COL4A6	NARS2	PMCH	SUMF2	YWHAH	KLHL23	NBAS	GSN	SHMT2
ELL2	EML4	AFAP1L2	CEND1	RPL41	SYT6	GPR153	FOXN2	ELL2	NDNF
DNAH1	TFDP2	GOLGA2P5	TNFRSF25	DHX8	NFE2L2	H6PD	DUSP16	DYNC1H1	DLL3
KLHL25	MYH7B	ITCH	MEX3C	CYTH1	XPR1	LOC100130691	TIAL1	ACTN4	CBX4
KCTD14	CNTLN	IFITM3	NRAS	SNAPC3	CANX	STOM	TK2	G6PC3	TNIP3
USP16	VTA1	TSC22D3	IL17RB	PAK1	UBIAD1	MARK3	TLR7	LGALS3BP	ANXA5
ZNF681	NXPH4	SDC3	TRA2B	TMEM216	PIP4K2C	GGTA1P	TMEM121	RHOC	COL4A6
HIRIP3	TMEM155	CERS6	RALGPS2	NMNAT3	NUP37	ATPAF2	TRIM5	CISD1	FAM5B
SPRYD4	QRFPR	RNASE2	RPF2	ANKS1B	TTC30A	TNFRSF25	KPNB1	DYDC1	EML4
ZNF341	VCAN	RIOK1	TIMP3	MCF2L2	STOM	CYTL1	ATP13A4	WDR20	CNTLN
PPM1J	MED20	ADAM11	CHRDL1	ARL2BP	GMPS	MEX3C	TXNL1	ASB2	TTC9C
DCLRE1A	DCTPP1	CCDC113	PCOLCE2	LINC00526	ADAMTSL1	CRHR1	TRAM1	PPM1J	PHF19
DOC2A	RABGAP1	GNL3	SIKE1	BTBD7	MARK3	NDN	MCMBP	DCLRE1A	NXPH4
ALG8	AP4B1	LAMB2	ST8SIA4	CYP2E1	FGF2	TRA2B	LRSAM1	PNP	QRFPR
HSD17B8	CCNA2	LAMA1	GDAP2	UQCRC1	TTC30B	C1orf187	CDK5RAP3	GPR97	MED20
PDE5A	RUFY1	COPS4	SLC9A9	CEP104	TTLL11	RPF2	GPATCH2	TMUB2	CCNA2
L3MBTL4	GFRA1	NIPA2	RBM18	GAS6	CMPK2	SHKBP1	CCBE1	MORC4	GPR126
TAS2R3	BBS5	NDNF	STH	DBC1	IGF1	TIMP3	NOL12	L3MBTL4	GFRA1
CANT1	CHD1	DLL3	FKBP7	PPM1M	ATPAF2	SIKE1	GIT2	KIAA1715	HEXIM1
DDX24	CDK1	GSC	KLRK1	CX3CL1	CYTL1	LHX6	REPIN1	TAS2R3	MARS
TREM2	MMP24	TNIP3	MRPL2	ARSF	IL12A	OLR1	MICALL1	RMND5B	CDK1
ABRACL	CLMN	FLCN	GMPPB	RPLP0	CRHR1	SLC9A9	KLHL9	ABRACL	SH3GL2
TFAM	ARMC1	ARHGEF40	VCPIP1	ST7L	NRAS	SQSTM1	PEX2	GGH	KLF5
PRKAR2A	FMNL1	EML4	NSL1	DEPTOR	ANKS1A	RBM18	MYNN	NFKBIB	MMP24
NFKBIB	NEK2	VTA1	SPAG17	AGK	IL17RB	SMC4	ALDOC	ERAP1	ARMC1
RBM41	RPF1	COPS3	RHCG	TNIP2	TRA2B	MRPL2	PDE4DIP	KATNB1	FMNL1
MTBP	TNFAIP2	NXPH4	IP6K1	EIF2AK3	NOL10	COX6A2	TEK	HECA	NEK2
SLC16A1	LINC00341	NTRK3	LTV1	TPK1	GRID1	PSPC1	FAM53B	BICC1	KBTBD10
HECA	DEAF1	QRFPR	PDCL	EIF3K	AMMECR1	ZFYVE21	CTSW	FZD2	ZHX2
BICC1	LYAR	MAGEF1	PPP2R2C	POLR2C	RLBP1	PDCL	SGK494	TECPR2	SYT6
ATG10	PDE7A	VCAN	WAPAL	GSN	CHID1	ZNF76	SEC62	B3GALT1	NFE2L2
TECPR2	CDS1	MED20	TSHZ3	TIMP2	CUL7	WAPAL	KIAA0100	C16orf57	TRIM33
GDPD3	CEP250	DCTPP1	LMO7	SEZ6L2	PTP4A2	MLL3	AKT1	MATN1	XPR1
B3GALT1	XPR1	TRAF1	CRIP3	GPR114	PDZD8	GSTK1	EPHX4	PAPPA2	STS
BACH1	STS	BBS7	FAM181B	DNAH1	CACNA1E	PLOD1	FAM70A	PAK4	CANX
PAPPA2	CANX	GFRA1	ZNF318	KCTD14	SMC4	ACTR3B	TRAPPC3	MAD2L1	CACNA1D
MAD2L1	CYS1	CCDC11	UBA7	USP16	TBL1X	DNAJC4	OSGEPL1	RAP2B	PACSIN1
RAP2B	WDR67	HEXIM1	PRCP	ZNF681	NSL1	NUP43	MGP	PER3	NUP37
NISCH	CACNA1D	GPX1	UBE3A	RBMS2	PHACTR2	UBA7	IGF2BP1	NARS2	HSPA12A
SERPINA1	ICMT	CLMN	OLFML2A	PPM1J	ZNF843	UBE3A	AP4S1	LRPAP1	DENND2C
NARS2	TOM1L2	FMNL1	ZBTB6	DCLRE1A	LTV1	STX11	ARHGDIB	INPP5J	STOM
INPP5J	CRB2	RPF1	ZNF107	DOC2A	DCX	PPARD	TOP1	PHF1	ERGIC3
ITCH	GPR153	GK5	MRFAP1L1	ALG8	RARRES2	ZBTB6	CA5B	IL28A	SPSB1
IMPDH2	NUP37	KBTBD10	RAB30	MAP6D1	ANKRD36B	MRFAP1L1	CHAC2	IFITM3	ADAMTSL1
SDC3	HSPA12A	ZHX2	PPM1L	HSD17B8	TSHZ3	CDK9	ZNF573	IMPDH2	PRPH2
LIX1	STOM	LINC00341	AFF1	TMUB2	CRIP3	HS2ST1	C1orf144	ALG3	CEND1
RNASE2	GMPS	LPGAT1	PAK1IP1	MORC4	GSTK1	COPS5	SKIL	SDC3	TTC30B
RIOK2	FGF2	MTA3	ZNF138	L3MBTL4	ACTR3B	DLGAP4	ZNF219	RNASE2	SPTBN4
ASRGL1	AIG1	TRIM33	DDX50	UBE2D1	FAM181B	PAK1IP1	RFT1	PTGS1	IGF1
RIOK1	IGF1	XPR1	GIN1	N4BP3	NUP43	ZNF138	STAT1	CAMK2N2	TNFRSF25
ADAM11	FBXO7	RPL22	SASH1	CANT1	RAB4B	DDX50	TTC23	ADAM11	ODC1
METTL17	IL12A	WDR67	OLIG1	FAM57B	FAM106A	TNFRSF1B	MUT	SUPT5H	RTN3
CCDC113	MEX3C	RAB14	AXL	DDX24	OLFML2A	GIN1	ELAVL2	METTL17	CRHR1
MEGF9	RTN3	CACNA1D	LMO4	ABRACL	ZNF107	CYP2B6	YIF1B	CCDC113	ANKS1A
PHYHIPL	CRHR1	PACSIN1	LHFPL1	GGH	RAB30	SASH1	CIZ1	ABLIM1	KCNAB1
TP53INP2	IL17RB	IL2	INF2	TFAM	UTRN	MMRN2	MTMR6	SERPINA12	TRA2B
GUSB	KCNAB1	KLHL23	KRTAP5-2	GAB2	HS2ST1	FAM163A	NFATC3	TFEB	RALGPS2
GNL3	TRA2B	HSPA12A	RSRC1	NFKBIB	BNC2	FGFR2	NFYA	GINS3	MAML1
PHTF1	NOL10	TTC30A	TMEM54	MTBP	GAD1	AP3S2	APOE	PLEKHG2	GRID1
THAP9	GRID1	WDFY3-AS2	STRBP	TBX6	CAMKV	PPM1B	GNL2	CBX8	SHKBP1
GINS3	AGTRAP	PMCH	GLUD1	ERAP1	RAB11FIP2	KRTAP5-2	SUPT16H	SHMT2	ZNF467
DYNLRB1	PCOLCE2	CEND1	PDE1A	SLC16A1	ACTG1	FBXO5	PAG1	NDNF	LHX6
FBXW2	SIKE1	TBCC	CTSD	TTPA	DDX50	CUL1	CACNA1I	DLL3	OLR1
PATZ1	LHX6	SPAG4	CXorf1	SMTN	YARS	LEPREL1	FOXP4	MYO5B	NEK6
CBX8	PITRM1	IGF1	CYBRD1	RREB1	YIPF3	STARD7	WBSCR16	CBX4	PYCARD
SHMT2	PTP4A2	TNFRSF25	VPS26A	EPM2A	REEP3	TMEM54	SYT12	TNIP3	EPHB6
NIPA2	POLG	CYTL1	GLT8D2	KATNB1	SASH1	NMD3	TNRC6B	ANXA5	FKBP7
GSC	METTL21B	IGF2BP2	MMP14	BICC1	OLIG1	PDE1A	NFX1	COL4A6	FAM20B
IDI1	KLC1	MEX3C	DYNC1I2	UHRF1BP1L	AXL	CTSD	TMEM19	USP49	PTPN13
FLCN	SLC9A9	NRAS	NFYB	TEPP	LMO4	SRGN	MTTP	ITIH3	JAKMIP1
PSMD5	SMC4	WDYHV1	LEMD3	MFAP5	AP3S2	TOR1AIP1	RASAL1	FAM5B	PHACTR2
DRG1	FKBP7	IL17RB	UST	GDPD3	PPM1B	INPP5B	TKTL1	EML4	CASP2
ANXA5	PDIA6	TRA2B	PLSCR4	B3GALT1	KRTAP5-2	HMGXB4	GPC6	CNTLN	RARRES2
COL4A6	NSL1	RALGPS2	OR2F1	BACH1	FBXO5	CACUL1	DDX54	TTC9C	DGKG
SNRNP48	SLC38A10	NOL10	SQLE	MATN1	TGIF2	VPS26A	TBC1D15	PHF19	ZNF76
EML4	SPAG17	RPF2	B9D1	PAPPA2	TMEM54	GLT8D2	HS1BP3	COPS3	PPP2R2C
TFDP2	PHACTR2	TIMP3	INTS4L1	MAD2L1	C15orf38	LHFPL5	LHX5	NXPH4	SNRPA
MYH7B	CASP2	CHRDL1	GOSR2	RAP2B	RPN2	NFYB	MX2	SLC5A8	GJA3
CNTLN	LTV1	PCOLCE2	ATAD1	NISCH	WARS2	NUDT12	FNBP1	QRFPR	LMO7
VTA1	PDCL	SIKE1	ZNF92	NARS2	VPS26A	KHNYN	MBNL3	MED20	GSTK1
TBC1D16	PPP2R2C	PTP4A2	RASD2	GOLGA2P5	IDH2	KIAA0284	AIP	DCTPP1	ACTR3B
COPS3	WAPAL	NEK6	ABCF2	MRRF	XPO4	PLSCR4	EVI2B	CCNA2	FAM181B
NXPH4	ACTR3B	ST8SIA4	CMTM5	ITCH	AK2	AFAP1	ZBTB17	GPR126	SH3GLB1
TMEM155	GCNT2	GDAP2	DHX9	IMPDH2	PLOD2	ZNF398	ID4	GNPTAB	DNAJC4
QRFPR	NUP43	SLC9A9	PLSCR1	ALG3	DYNC1I2	ATAD1	TARSL2	GFRA1	GCNT2
VCAN	STYK1	RBM18	SRSF3	SDC3	NUDT12	QSOX1	PSMB5	HEXIM1	PRCP
MED20	UBA7	STH	SKA3	LIX1	UST	ASCL2	TAF1C	CDHR5	UBE3A
BMP6	FAM106A	FKBP7	YWHAQ	CERS6	CLDN1	ZNF92	AGPAT4	MARS	FAM106A
DCTPP1	TRAIP	KLRK1	REG4	PRDM5	FMR1	SKA3	GTF3C3	CDK1	ARFGEF1
RABGAP1	ZBTB26	MRPL2	LRCH2	RIOK2	PGRMC2	BCL11B	TFDP3	PDIA4	ZYX
AP4B1	ZNF107	GMPPB	NOTCH2	PTGS1	ZNF398	TCTE1	GALT	SH3GL2	PPARD
CCNA2	KIF1B	VCPIP1	PACS2	CAMK2N2	MCM5	SIX3	PDPR	KLF5	EGLN2
IRF7	HS2ST1	NSL1	SCLT1	ADAM11	MSRB3	ZNF697	TCIRG1	MMP24	PTX3
GNPTAB	DLGAP4	SPAG17	HMGA2	PHYHIPL	GOSR2	SCHIP1	IL17RD	ARMC1	LRP11
RUFY1	PLCB3	RHCG	DNAJA2	TP53INP2	ADAM17	CSMD2	PPT1	FMNL1	TRPC5
GFRA1	GAD1	COX6A2	ARHGEF5	ABLIM1	PRC1	DMRTA1	LHX9	NEK2	ROCK2
CCDC11	RAB11FIP2	IP6K1	MSH6	SERPINA12	SLC41A2	HMGA2	GPC3	TNFAIP2	RAB30
BBS5	ABCG8	PPIL4	RAB32	GUSB	SKA3	ZDHHC20	NPAS1	KBTBD10	PPM1L
CHD1	DDX50	LTV1	RPRD1B	PUM1	CNKSR3	ATE1	ACO2	ZHX2	UTRN
CDK1	NT5DC3	PDCL	DHRS4	MED29	BCL11B	HERC6	GYPA	SYT6	HS2ST1
PDIA4	TMEM14C	PPP2R2C	ZBTB43	ZNF354B	SFXN4	TUBAL3	CSDC2	TOX4	DLGAP4
MMP24	REEP3	WAPAL	ZBTB2	PHTF1	VPS33B	PRODH2	SF3B3	CA6	AFF1
CLMN	FAM163A	TSHZ3	STAU2	THAP9	LRCH2	ACOX3	ZSWIM1	GPR21	GAD1
ARMC1	XPO5	LMO7	ZBTB34	GINS3	CSMD2	ZBTB2	GALNTL4	RASAL2	NT5DC3
FMNL1	LMO4	CRIP3	HS3ST1	SPCS1	BCL6	ZBTB34	MYO1D	MRPL46	YARS
NEK2	FGFR2	FAM181B	MB21D2	PATZ1	ODF2	EFHA1	RBM33	NFE2L2	GPR137
YWHAH	PPM1B	ZNF318	HERC3	CBX8	PRDX3	HAUS6	PPP6R3	TRIM33	YIPF3
RPF1	KRTAP5-2	UBA7	ARSK	TRAF3	SCLT1	MB21D2	RAB11FIP3	ZNF746	TNFRSF1B
TNFAIP2	FBXO5	PRCP	BPI	SHMT2	DMRTA1	IRAK3	TMEM63A	XPR1	WDR1
ZNF786	LEPREL1	UBE3A	MPPE1	NIPA2	HMGA2	SLC5A3	BCAT1	STS	SASH1
LINC00341	STARD7	OLFML2A	PDK1	RNH1	ZDHHC20	ARSK	PPP1R1C	CANX	MMRN2
DEAF1	TGIF2	ZBTB6	NCOA2	DLL3	SPTAN1	RGL1	BAG1	WDR67	XPO5
LYAR	TMEM54	ZNF107	RHOBTB3	MYO5B	RAB32	SET	MOSPD1	CACNA1D	OLIG1
PDE7A	NMD3	MRFAP1L1	SERPINI1	RNASE7	ZBTB2	RHEB	ACTL6A	STX18	AXL
TRIM33	GLUD1	RAB30	FAM165B	CBX4	HBE1	RFESD	RHOT2	PACSIN1	LMO4
CDS1	CXorf1	PPM1L	LRRC8B	PSMD5	RMND1	NBAS	IPO5	PIP4K2C	JMJD1C
CEP250	VPS26A	HS2ST1	UBE2W	COL4A6	ITFG1	FOXN2	RHBDL1	NUP37	KRTAP5-2
XPR1	LHFPL5	BNC2	TK2	ARHGEF40	MB21D2	PRPS2	PCDH18	HSPA12A	FBXO5
STS	PLOD2	AFF1	CSF2RB	FAM5B	ARSK	RPS6	GK	DENND2C	STARD7
RPL22	DYNC1I2	PAK1IP1	VPRBP	LRRC56	RGL1	DUSP16	ITSN2	STOM	TGIF2
CANX	NFYB	ZNF138	TRIM5	EML4	ASL	TIAL1	MCPH1	ERGIC3	TMEM54
CYS1	NUDT12	DDX50	SLC24A2	TFDP2	GPR150	TK2	PADI2	SPSB1	C15orf38
WDR67	UST	GIN1	CMTM3	CNTLN	GRPR	TLR7	RECK	ADAMTSL1	NR2F1
CACNA1D	IBSP	SASH1	ATP13A4	TBC1D16	CXorf40A	TMEM121	DHODH	PRPH2	NMD3
INTS7	CLDN1	KCNK4	EPB41L4A	COPS3	RHEB	TRIM5	SEPHS1	SREBF1	PDE1A
PACSIN1	KIAA0284	OLIG1	ZNF326	NXPH4	RFESD	KPNB1	UBAP2	CEND1	RPN2
ICMT	PLSCR4	AXL	TMEM145	SLC5A8	PDK1	CLIP3	ITPR2	TTC30B	PJA2
TOM1L2	MASP1	LMO4	IQCF1	NTRK3	NCOA2	AP1S3	SYNGR4	UHRF1BP1	LHFPL5
TRIM45	PGRMC2	LHFPL1	POLR2I	POLR2G	LRRC16B	ATP13A4	BEND7	SPTBN4	IDH2
CRB2	MCM5	INF2	MCMBP	MED20	PRPS2	ZNF326	ARL4C	CRH	MFSD8
KLHL23	HK1	PPM1B	ESRRG	USP4	NREP	TXNL1	CYTH2	IGF1	AK2
GPR153	ZNF92	KRTAP5-2	ADIG	DCTPP1	DUSP16	TRAM1	AHSA2	PTPRN	DYNC1I2
LOC100130691	RASD2	PGD	SLMAP	AP4B1	LRRC8B	MCMBP	TMEM175	TNFRSF25	GFM1
NUP37	ABLIM2	STARD7	ZMYM6	CCNA2	TK2	ESRRG	EBNA1BP2	FLJ90757	RPL27A
HSPA12A	PRC1	RSRC1	ZNF195	TRAF1	KAZN	LRSAM1	TAOK3	ODC1	UST
TTC30A	SRSF3	TMEM54	CAND1	TAF6L	OSBPL5	RRP9	FGF21	RTN3	SNRNP200
STOM	SLC41A2	STRBP	CLIC5	GPR126	RAPGEF4	ME3	FTL	FBXO44	EPHA4
PDE11A	SKA3	NMD3	FAM160A2	GNPTAB	RALGAPB	CDC42EP1	RPP25L	CRHR1	CD58
GMPS	YWHAQ	GLUD1	CDC42EP1	RUFY1	SLC24A2	CBFB	CNOT1	NRAS	KIAA0284
SLC25A22	SFXN4	PDE1A	SECTM1	GFRA1	KPNB1	SIAH1	CTSG	ANKS1A	TRIM62
CEND1	TCTE1	CTSD	TET1	HEXIM1	CUZD1	SNX11	ZADH2	MRPS5	SQLE
MARK3	CTNNBL1	CXorf1	SLC12A7	CDHR5	ATP13A4	CDK5RAP3	TM7SF3	CD69	MCM5
FGF2	DLX1	N6AMT2	CBFB	BBS5	MPST	EGFL6	SEMA6C	KCNAB1	SRC
TTC30B	PKN2	CYBRD1	SIAH1	CHD1	EPB41L4A	CDH23	EPHB2	TRA2B	LATS2
AIG1	LRCH2	VPS26A	SNX11	CDK1	HNRNPH3	ERAP2	LMBRD1	RALGPS2	INTS4L1
TTLL11	SLC47A2	GLT8D2	NHS	PDIA4	ZNF326	GPATCH2	PIK3R3	ZNF514	TRIM68
IGF1	BCL6	MMP14	LMAN1	SH3GL2	GSG1	STOX1	EXOSC4	MAML1	COQ4
FBXO7	PRDX3	DYNC1I2	CDK5RAP3	MMP24	TMEM145	CCBE1	POMGNT1	GRID1	ZNF282
MARK2	DMRTA1	NFYB	NOL7	CLMN	PPP6C	LGALS1	HIST1H2AC	C1orf187	ASCL2
ATG2B	MSH2	LEMD3	GPATCH2	FMNL1	SRGAP1	NOL12	N4BP2L1	SHKBP1	RASD2
IL12A	HMGA2	GFM1	CUL3	NEK2	CCAR1	ZNF575	VAV2	CRMP1	ENO1
MEX3C	ZDHHC20	UST	UNC5B	YWHAH	ADIG	HSF4	HINT1	CHID1	ABLIM2
RTN3	VSTM2L	PLSCR4	EFHD2	RPF1	CLIC6	FOXK2	RNF175	ZNF467	CMTM5
CRHR1	HBB	OR2F1	WDR82	TNFAIP2	CAND1	BAG5	FANCM	LHX6	PRC1
NRAS	MSH6	SQLE	LGALS1	SYT6	CLIC5	FECH	PSMD7	OLR1	SON
WDYHV1	PRODH2	SRC	TAF10	DEAF1	LACTB2	GIT2	CYBB	PRKRA	SLC7A9
IL17RB	SPTAN1	B9D1	NKRF	NFE2L2	SGPL1	OVOL1	B3GNT5	NEK6	SLC41A2
KCNAB1	RPRD1B	INTS4L1	NOL12	ZNF689	FAM160A2	REPIN1	PAAF1	LTC4S	SKA3
TRA2B	FGF12	PTPN14	2019-09-06	PDE7A	ME3	MRPL17	NADSYN1	ST8SIA4	CACNA2D2
NOL10	ZBTB43	GOSR2	NOL3	XPR1	ACTR1B	MICALL1	SNAI1	PYCARD	CNKSR3
GRID1	CHAF1B	ATAD1	REPIN1	CANX	GGA1	SNX32	WNK1	KLC1	BCL11B
SHKBP1	STAU2	ZNF92	MRPL17	WDR67	NHS	DYRK1A	WHSC1	EPHB6	AFF2
AGTRAP	HBE1	RASD2	SNX32	CACNA1D	XPOT	KLHL9	GNAI3	FKBP7	CTNNBL1
PCOLCE2	EFHA1	ENO1	DYRK1A	INTS7	MLLT3	CLSPN	MSI1	FAM20B	DLX1
SIKE1	CISH	ABCF2	UPF3B	UBIAD1	SH3BP1	RNF113A	HSPB1	PTPN13	ZNF697
LHX6	HAUS6	CMTM5	ZNF792	TOM1L2	KCTD10	PEX2	FCGRT	JAKMIP1	TCF4
PITRM1	SLC5A3	URM1	KLHL9	PIP4K2C	RCAN2	MYNN	YEATS2	PPIL4	CSMD2
PTP4A2	ARSK	DHX9	NT5DC2	CRB2	CUL3	PBRM1	TMTC1	PHACTR2	NOTCH2
POLG	GDI2	PLSCR1	POLR2F	GPR153	TRIM3	ALDOC	CD36	CASP2	BCL6
METTL21B	SYTL2	SRSF3	MYNN	H6PD	POC1A	PDE4DIP	FBLN1	DCX	SMARCD3
KLC1	GRPR	SLC7A9	SLC9A5	LOC100130691	CCBE1	FAM187B	PNPLA4	RARRES2	HMGA2
GDAP2	NBAS	CEACAM5	PBRM1	NUP37	EFHD2	TEK	B4GALNT3	PDCL	HSP90AA1
SLC9A9	FOXN2	SKA3	ATP13A3	HSPA12A	MTMR1	FAM53B	CLIC4	DGKG	VSTM2L
SQSTM1	MPPE1	YWHAQ	ALDOC	TTC30A	NKRF	CTSW	KIAA1429	ZNF76	ITGB3
RBM18	PDK1	REG4	PDE4DIP	STOM	ABHD6	BAZ1B	VMP1	PPP2R2C	MSH6
SMC4	NCOA2	LRCH2	C17orf103	ACOT7	FOXK2	SGK494	SOX3	SNRPA	C6orf89
FKBP7	PIM1	CSMD2	CALCOCO2	GMPS	FZD4	MAF	PREB	GJA3	SMG7
MRPL2	FRMD8	NOTCH2	ANAPC16	ADAMTSL1	SCML1	ZNF230	PARD6B	TSHZ3	MSL3
PDIA6	RHOBTB3	PACS2	DRAP1	SREBF1	CLPTM1L	SEC62	ETHE1	LMO7	FGF12
GMPPB	TPPP	SCLT1	ZNF230	SLC25A22	SEMA3G	KIAA0100	CAMSAP1	CRIP3	ZBTB43
NSL1	SERPINI1	MSH2	SLC35E3	CEND1	FAM49A	SART1	SEMA3D	GSTK1	ZBTB2
SLC38A10	DUSP16	HMGA2	ZNF222	TBCC	SNX32	C1orf27	SLCO2B1	KIF7	POLA2
SPAG17	LRRC8B	ZDHHC20	SART1	MARK3	SLC25A34	AKT1	TBC1D17	ACTR3B	STAU2
PPIL4	TLR7	DNAJA2	AKT1	FGF2	DYRK1A	EPHX4	HIST1H2AG	FAM181B	HBE1
PHACTR2	CCDC57	ARHGEF5	JARID2	TTC30B	CLSPN	ZNF569	MLLT4-AS1	SH3GLB1	ITGA6
CASP2	OSBPL5	HERC6	TJP1	AIG1	PLBD1	FAM70A	MCM3AP-AS1	ZNF318	HS3ST1
TOR3A	VPRBP	MSH6	TRAPPC3	SPAG4	MYNN	TRAPPC3	METTL14	DNAJC4	CISH
PPP4R1	TMEM121	RAB32	TMEM176A	UHRF1BP1	OSGEP	OSGEPL1	PSMG3	GCNT2	ARSK
LTV1	KLHL13	RPRD1B	VPS29	TTLL11	SRM	BTBD8	KBTBD3	NUP43	STARD4
PDCL	RAPGEF4	DHRS4	MYLK3	CMPK2	PDE4DIP	VPS29	HCRTR2	ZBTB8OS	RGL1
ZNF76	KPNB1	ZBTB43	TLCD1	SPTBN4	ZNF750	MGP	PLA2G4F	PRCP	ASL
PPP2R2C	CLSTN1	ZBTB2	IGF2BP1	IGF1	GLRA2	TLCD1	CHMP1B	UBE3A	GRPR
WAPAL	C1orf212	STAU2	ITIH4	ATPAF2	SHCBP1	IGF2BP1	CDHR1	FAM106A	RHEB
SNRPA	ATP13A4	ZBTB34	C2orf55	TNFRSF25	ANAPC16	AP4S1	SKIDA1	ARFGEF1	KRBA1
KIF7	EPB41L4A	HS3ST1	SLC7A11	AMPD1	DRAP1	SLC7A11	ZNF701	ZYX	PDK1
ACTR3B	HNRNPH3	MB21D2	FAM129B	CYTL1	KIAA0100	RNASE1	TFAP2C	PPARD	TYROBP
FAM181B	SLC35E2B	HERC3	CBR3	IL12A	MOSPD2	ERP27	FANCB	EGLN2	PRPS2
SH3GLB1	CALN1	CAPN1	RGMB	MEX3C	EPHX4	ARHGDIB	ZBTB5	PTX3	SERPINI1
GCNT2	TXLNG	SLC5A3	PRKCI	RTN3	TJP1	PRKCI	FBXO10	CASQ2	DUSP16
NUP43	ZNF326	ARSK	IL7	CRHR1	MDM2	TOP1	TSHZ2	LRP11	LRRC8B
STYK1	TMEM145	BPI	GTPBP1	NRAS	FAM70A	CUL4B	DNAJC17	TRPC5	SCG2
UBA7	SCYL1	STARD4	NDRG2	NDN	CTSC	SERAC1	ZNF180	ROCK2	TK2
SP5	CCAR1	GDI2	TOP1	ANKS1A	IGF2BP1	HSPB6	CNKSR1	RAB30	CKLF
PRCP	MCMBP	SYTL2	CUL4B	MRPS5	SH2D3C	CA5B	VPS8	PPM1L	KAZN
UBE3A	CALCRL	RGL1	SERAC1	IL17RB	C2orf55	CHAC2	MID1	UTRN	OSBPL5
FAM106A	JPH1	CXorf40A	IRS1	KCNAB1	PRKCI	SNX20	FAM198B	HS2ST1	TPST1
ARFGEF1	CLIC6	MPPE1	HSPB6	TRA2B	DOPEY2	FEM1C	ABCD2	DLGAP4	KLHL13
TRAIP	CAND1	PDK1	TSGA10	TRMT61A	STK40	ZNF573	TOMM20	AFF1	RAPGEF4
ZBTB26	CLIC5	NCOA2	AK1	NOL10	STX1A	BMPR1B	SLC2A13	GAD1	CNTNAP2
ZNF107	SERPINE2	RHOBTB3	MNX1	GRID1	PROM1	ABCB8	SHB	CAMKV	SLC24A2
KIF1B	LACTB2	TPPP	BMPR1B	AMMECR1	TOP1	C1orf144	GPR34	NT5DC3	CLSTN1
HS2ST1	TFPI	SERPINI1	ERLEC1	C1orf187	CUL4B	SKIL	PRIM2	YARS	CLIP3
DLGAP4	SGPL1	FAM165B	SKIL	SHKBP1	CHAC2	MORC3	B3GNT6	GPR137	PCK2
PLCB3	ME3	LRRC8B	TICAM2	RLBP1	FEM1C	ZNF219	ELF1	YIPF3	MPST
GAD1	ACTR5	UBE2W	MORC3	AGTRAP	BMPR1B	LYZ	TRMT61B	TAS2R10	SLC2A8
RAB11FIP2	RNF31	TK2	ELF2	PHF20	SKIL	RFT1	DIABLO	TNFRSF1B	CALN1
ABCG8	MAPKAP1	CSF2RB	TMEM151A	CHID1	TICAM2	FAM102A	OIP5	WDR1	TXLNG
FPGS	SECTM1	VPRBP	NPPA	LHX6	EPS8	ALDOA	WNT2B	ADRA2B	ZNF326
DDX50	SLC12A7	TRIM5	ALDOA	CUL7	TAPT1	TXNDC9	CLDN9	SASH1	TMEM145
NT5DC3	CBFB	SLC24A2	AGAP3	PITRM1	LYZ	STAT1	ERCC1	CPA6	SRGAP1
TMEM14C	PNPO	CMTM3	FRS2	PTP4A2	DPM2	TTC23	LCMT2	MMRN2	ESRRG
REEP3	LMAN1	ATP13A4	RAB3GAP2	PDZD8	GPR132	MUT	ZCRB1	XPO5	SLMAP
DUSP8	CDK5RAP3	EPB41L4A	TM4SF20	RASA1	AGAP3	ELAVL2	MOV10	OLIG1	CYTH4
GIN1	REC8	ABCC12	ELAVL2	KLC1	RIC3	LMO3	SNRPD1	AXL	WARS
MMRN2	CDH23	TXLNG	DHRS3	EPHB6	FAM174A	S100A16	RPL9	RERE	JPH1
FAM163A	ART5	ZNF326	S100A16	SQSTM1	ARHGAP5	CCT2	MIB1	VPS13D	RRP9
XPO5	GPATCH2	TMEM145	CHORDC1	RBM18	STAT1	AKAP6	NDUFA10	LMO4	MYC
VPS13D	RCAN2	IQCF1	CBLC	CACNA1E	TTC23	YIF1B	STAC2	MST1R	SERPINE2
LMO4	TRIM3	POLR2I	DR1	SMC4	JAG2	CIZ1	PRKCG	JMJD1C	BOD1L1
PRH1	DHX35	MCMBP	MYCT1	FKBP7	IRX2	MTMR6	FSTL5	KRTAP5-2	MAMLD1
FGFR2	CCNB1IP1	ESRRG	BGN	KLRK1	RAB3GAP2	NFATC3	NAF1	WWC3	TET1
PPM1B	POC1A	ADIG	NFATC3	MRPL2	MYLIP	NFYA	DYRK3	MBOAT2	GGA1
KRTAP5-2	CCBE1	SLMAP	MTX2	TBL1X	NDUFC1	MAML3	RPS15	FBXO5	CBFB
FBXO5	TOR1B	ZMYM6	NFYA	GMPPB	DPF1	APOE	GFOD2	DCAF17	RGMA
CUL1	NKRF	ZNF195	SPTBN1	NSL1	CCT2	RERGL	GTPBP4	STARD7	DSCR6
LEPREL1	NOL3	CAND1	MEAF6	JAKMIP1	EDC4	CHCHD1	NEUROG1	TGIF2	CASZ1
STARD7	TRIM50	CLIC5	ADAM12	PPIL4	CHORDC1	CHDH	MMD2	TMEM54	STOX1
TGIF2	LRRC61	ZAK	BRAP	PHACTR2	DR1	GNL2	RBBP8	C15orf38	RCAN2
TMEM54	SCML1	RAX	MAML3	CASP2	MYCT1	RBM4	NIF3L1	NR2F1	SIPA1
STRBP	FECH	FAM160A2	SNIP1	ZNF843	TRPM1	SLC7A6	IDH1	NMD3	TBK1
NMD3	EIF3L	CDC42EP1	RBM14	LTV1	PTPRG	TNK2	THBS3	PDE1A	CUL3
GLUD1	GIT2	SECTM1	APOE	KLRC1	NFATC3	SUPT16H	VASN	CTSD	MMAB
CTSD	DOCK10	TET1	CHCHD1	DCX	TYMS	PAG1	REEP6	CXorf1	MTMR1
CXorf1	REPIN1	SLC12A7	GNL2	RARRES2	AIF1L	POMT1	DCLRE1B	MBD2	NKRF
XRCC2	OAT	CBFB	OPRM1	PDCL	SLC19A3	L3MBTL1	RP2	RPN2	ABHD6
TOR1AIP1	MICALL1	SIAH1	SLC7A6	ZNF76	NFYA	GPC5	PAPSS2	PJA2	LNPEP
GTPBP2	UPF3B	SNX11	TNK2	PPP2R2C	PKD1L2	CACNA1I	TOP2A	LHFPL5	LRRC61
VPS26A	ZNF792	NHS	ADAMTS17	ANKRD36B	NUFIP2	FOXP4	BTG3	IDH2	DCHS1
LHFPL5	KLHL9	LMAN1	ACTR8	WAPAL	BRAP	RCE1	BAI3	MFSD8	PTPN2
XPO4	NT5DC2	CDK5RAP3	SMCR7L	SNRPA	FNDC3B	SMCHD1	FBXL18	DNM1	BAG5
AK2	CLSPN	TTC3	PLAA	TSHZ3	STK33	LRFN4	FAM46A	AK2	FZD4
PLOD2	PLBD1	MLLT3	L3MBTL1	LMO7	ABHD15	WBSCR16	GRAMD3	DYNC1I2	EIF3L
SIVA1	PEX2	NOL7	ZNF280C	CRIP3	NCAPG2	LAPTM4A	PDZRN3	MRPS18A	DOCK10
DYNC1I2	MYNN	GPATCH2	PLXNB3	GSTK1	TNK2	ECT2	RNF216	NUDT12	OAT
NFYB	LPCAT1	CUL3	GPC5	KIF7	ADAMTS17	SYT12	CHTF8	TMEM127	CBLN1
NUDT12	ATP13A3	UNC5B	CACNA1I	ACTR3B	CAAP1	ENOX2	CD9	DMP1	DYRK1A
TMEM127	ALDOC	EFHD2	RCE1	FAM181B	ESYT2	MPHOSPH6	SOCS4	GFM1	UPF3B
RPL27A	PDE4DIP	WDR82	METAP1	SH3GLB1	TMEFF2	NTNG2	BRD8	RPL27A	CLSPN
UST	TEK	LGALS1	DNAJA1	GCNT2	WDR35	TNRC6B	MEGF10	UST	PEX2
IBSP	GLRA2	TAF10	ZNF645	NUP43	DCAF16	CHMP5	CHL1	TRIM21	RSC1A1
EPHA4	ANAPC16	NKRF	VIPR2	RAB4B	SHISA2	DENND5A	RIT1	SNRNP200	PLEKHM2
CLDN1	MAF	NOL12	TCP1	PRCP	CACNA1I	CCDC104	SPATA6L	EPHA4	ALDOC
KIAA0284	SLC35E3	2019-09-06	NBPF11	FAM106A	PADI4	NFX1	IFIT3	CLDN1	TMEM11
PLSCR4	MGAT4A	NOL3	IFT52	OLFML2A	ADK	TMEM19	ARHGEF2	CD58	PDE4DIP
EIF3A	COCH	RPP14	PMP2	ARFGEF1	LCORL	MTTP	NUFIP1	KIAA0284	ODZ1
TRIM62	AKT1	BAG5	ENOX2	TRAIP	PID1	RASAL1	GATM	EIF3A	ZNF750
MASP1	NEK4	DOCK10	LGR5	ZNF107	WBSCR16	TKTL1	LIN7C	TRIM62	GLRA2
PGRMC2	GPR160	REPIN1	MPHOSPH6	CRYL1	XYLT2	GPC6	TPT1	AFAP1	ANAPC16
RASSF1	ZNF569	MRPL17	CHMP5	RAB30	CDH3	IMPA1	EFHA2	ZNF398	MAF
SQLE	FAM70A	SNX32	THAP2	UTRN	WBSCR17	DDX54	U2AF2	SQLE	TMEM44
MCM5	OSGEPL1	DYRK1A	CCDC104	HS2ST1	SYNPR	IER5L	PTMS	MCM5	AKAP12
HK1	MYLK3	UPF3B	RASAL1	DLGAP4	SF3A3	QPCTL	VPS37A	SRC	COCH
ATAD1	TLCD1	ZNF792	SLC44A3	BNC2	PRICKLE4	TBC1D15	KIF18A	LATS2	ATP5G1
PHC2	IGF2BP1	KLHL9	IGSF1	PLCB3	ENOX2	SLC24A6	CD4	B9D1	AKT1
ASCL2	AP4S1	NT5DC2	ERC2	AFF1	MYBL2	HS1BP3	CNTN4	INTS4L1	EPHX4
ADAM17	C2orf55	POLR2F	SNX16	GAD1	CDH1	SGSM3	LSM14B	TRIM68	GABRQ
ZNF92	FAM129B	MYNN	LINGO2	CAMKV	MPHOSPH6	SAMD8	SERINC2	COQ4	ZNF569
RASD2	PRKCQ	SLC9A5	SLC24A6	RAB11FIP2	TNRC6B	CEP19	PLD2	BCL2L2	JARID2
ENO1	GRM5	PBRM1	SGSM3	ACTG1	AGPS	RAD9A	COL2A1	PHC2	PDLIM5
ABLIM2	DOPEY2	ATP13A3	TAZ	MESP1	ACSF2	LHX5	GTPBP5	ZNF282	TJP1
PRC1	STX1A	ALDOC	SRP54	FPGS	DENND5A	MX2	SERTAD4	ASCL2	MDM2
DHX9	CST6	PDE4DIP	SDS	DDX50	PTCHD1	FNBP1	TMEM126B	PKD2	FAM70A
SRSF3	PROM1	C17orf103	EID2B	NT5DC3	RASAL1	NCBP2	RANBP3L	RASD2	CTSC
SLC41A2	NDRG2	BAZ1B	FAM177A1	YARS	TKTL1	CYB5B	MINK1	ENO1	IGF2BP1
SKA3	TOP1	CALCOCO2	FAM50A	CRYGS	GPC6	CABP4	ADRM1	ABLIM2	SH2D3C
YWHAQ	AK1	GLP1R	GSTA2	YIPF3	GPR12	PLXNA3	FN1	CMTM5	GRM5
NGDN	ZNF573	LRRC36	NCBP2	TMEM14C	MCM3	MBNL3	C1S	PRC1	BANF1
SFXN4	SLC30A10	ANAPC16	PIGZ	REEP3	QPCTL	AIP	FAM46C	SON	STX1A
TCTE1	SKIL	DRAP1	MBNL3	SASH1	MED10	EVI2B	TMEM39B	SRSF3	CST6
MTAP	ST6GALNAC6	ZNF230	AIP	KCNK4	SGSM3	ZBTB17	PEX5	SLC7A9	PROM1
CTNNBL1	TICAM2	SLC35E3	FBL	XPO5	SPATA20	ID4	PFDN1	TRPM5	GTPBP1
DLX1	ZNF219	AKAP12	POLA1	OLIG1	PCSK6	TARSL2	TRAF5	APOL6	TOP1
PKN2	ELF2	ZNF222	ID4	AXL	FRMD7	HSDL1	DDX23	SLC41A2	SERAC1
LRCH2	MAD2L2	SART1	HSDL1	RERE	LHX5	PSMB5	FAM3A	SKA3	FEM1C
ZNF697	ETS2	AKT1	GJA5	VPS13D	BACE2	TAF1C	RRM1	CACNA2D2	BMPR1B
CSMD2	NGFR	ZNF569	PTBP2	LMO4	LDHB	AGPAT4	CHAF1A	CNKSR3	DAAM2
SLC47A2	TMEM151A	JARID2	PSMB5	AP3S2	NIP7	GTF3C3	KIF11	BCL11B	ST6GALNAC6
BCL6	LYZ	TJP1	PABPC4	DUSP2	LPA	SESN3	RPAIN	AFF2	PHF12
PACS2	SEZ6	MDM2	GTF3C3	PPM1B	MRE11A	DKC1	CCT7	CTNNBL1	LYZ
PRDX3	DPM2	TRAPPC3	DNAI1	KRTAP5-2	NAALADL2	CEP120	CYP1B1	DLX1	SEZ6
SCLT1	PVR	TMEM176A	EIF4G2	FBXO5	STK17B	KLC4	MIS12	LAMC2	HEY1
DMRTA1	FAM102A	VPS29	SESN3	CUL1	PDK3	TFDP3	GATS	ZNF697	SALL1
MSH2	RIC3	MYLK3	DKC1	LEPREL1	DLGAP2	GALT	UHRF1	TCF4	RIC3
HMGA2	FAM174A	TLCD1	CEP120	STARD7	XPNPEP3	PDPR	BHLHE40	CSMD2	SLITRK5
ZDHHC20	STAT1	IGF2BP1	CD226	TGIF2	ST8SIA1	ZDHHC14	COPS2	EPCAM	RAB3GAP2
DNAJA2	TTC23	ITIH4	PGAP1	TMEM54	PIGZ	TCIRG1	ACN9	NOTCH2	NUB1
VSTM2L	JAG2	C2orf55	SLC7A8	C15orf38	PLXNA3	IL17RD	PTPRD	BCL6	MYLIP
HBB	MTF2	SLC7A11	IL17RD	NR2F1	MBNL3	PPT1	RNGTT	ITSN1	LMO3
MSH6	MUT	FAM129B	LYVE1	NMD3	LNX2	LHX9	ATP8B4	SMARCD3	CMC2
PRODH2	RAB3GAP2	CBR3	TEF	PDE1A	NFAT5	FAM76B	RPL15	HMGA2	GRIK3
TM7SF2	ELAVL2	ORMDL1	IL11RA	SLC3A1	ACP6	GPC3	TXNDC17	HSP90AA1	CCT2
SPTAN1	DPF1	RGMB	COL9A2	RPN2	POLA1	NPAS1	TRIM22	VSTM2L	CLUL1
RPRD1B	LMO3	PRKCI	DNTTIP1	WARS2	HIF3A	ACO2	EIF3E	CCDC127	BCL2
NSMCE4A	S100A16	IL7	ARF4	VPS26A	DLG1	NDUFB6	RPL35A	TUBAL3	YIF1B
FGF12	CCT2	STK40	PLA2G5	IDH2	NT5C1A	MTMR2	RIMBP2	ITGB3	CNKSR2
ZBTB43	EZR	CST6	CTSA	IL10RB	ARHGEF3	GYPA	GIGYF1	SLCO5A1	VIP
ACOX3	AKAP6	GTPBP1	MAML2	XPO4	GTF3C3	PLA2G5	FLVCR1	MSH6	PTPRG
CHAF1B	DR1	NDRG2	PTPRC	MMP14	DNAI1	CSDC2	HPGD	C6orf89	AUTS2
PI16	MYCT1	TOP1	NPPC	AK2	SESN3	SF3B3	SLAMF6	HBD	NFATC3
STAU2	BCL2	CUL4B	ENAH	PLOD2	DKC1	ZSWIM1	BCL6B	SMG7	DHX32
HBE1	YIF1B	SERAC1	CCDC134	SIVA1	FLT3	PDIA2	TNS1	MSL3	ATP2B3
PP7080	CNKSR2	IRS1	SLC46A3	DYNC1I2	SEMG2	GALNTL4	ZNF587	FGF12	AIF1L
ZBTB34	OSR1	HSPB6	SREBF2	NFYB	COTL1	CTSA	NRTN	ZBTB43	PAM
EFHA1	NFATC3	ZFP30	ARHGAP28	MRPS18A	LYVE1	MYO1D	ZFHX3	ACOX3	NFYA
CISH	DHX32	TSGA10	SOX4	NUDT12	GPC4	RBM33	DAB2	ZBTB2	SPTBN1
HAUS6	ATP2B3	AK1	LPCAT4	TMEM127	DDX58	PPP6R3	GGT7	POLA2	ACO1
ITFG1	AIF1L	MNX1	ANAPC10	IFNAR1	SOX5	ANAPC10	F11R	STAU2	BRAP
SLC5A3	PAM	BMPR1B	NUMBL	UST	AKT2	RAB11FIP3	SERPINB6	HBE1	ADCYAP1
ARSK	RAB3IP	C1orf144	SLC12A5	SNRNP200	GPC3	NUMBL	CD59	ITGA6	FNDC3B
GDI2	SLC19A3	ERLEC1	GTF2H5	TMUB1	WFDC2	PALMD	JUN	ZBTB34	CHDH
SYTL2	NFYA	SKIL	ADCK4	EPHA4	NPAS1	NUDT21	XPO7	EFHA1	MBTPS2
ASL	SPTBN1	TICAM2	RFTN2	CLDN1	UBE2C	TMEM63A	IWS1	HS3ST1	SLC7A6
GRPR	MAML3	MORC3	LIMK1	KIAA0284	DNAJB5	BCAT1	COG1	CISH	OTUD7A
SET	RBM14	ELF2	PALMD	EIF3A	GYPE	AP1G2	ZMYM1	HAUS6	TUSC1
KRBA1	APOE	ETS2	TMEM63A	MEPE	GYPA	WFIKKN1	PYGL	SLC9A3	GEMIN7
NBAS	RERGL	TMEM151A	HMGCLL1	FMR1	PDIA2	PPP1R1C	LIMS2	IRAK3	C11orf80
FOXN2	CHDH	LYZ	BCAT1	MASP1	CTSA	GSTCD	AFG3L1P	DUS1L	ESYT2
MPPE1	GNL2	EXOSC2	PTPRM	PGRMC2	CCDC134	BAG1	CGGBP1	ARSK	ABCD1
PDK1	NCAPG2	FAM102A	SLC25A46	ZNF398	MYH6	TMEM60	PAK2	STARD4	ATF4
NCOA2	TNK2	NPPA	NETO1	MCM5	PPP6R3	MOSPD1	CDK10	RGL1	LONRF2
PIM1	RAP1GDS1	PPP1R2	MOSPD1	SRC	SOX4	MAGI2	TCP11L2	ASL	B3GALT5
FRMD8	SELK	ALDOA	PYCR2	NCKAP1	LPCAT4	ACTL6A	TFAP2E	GRPR	TMEFF2
RHOBTB3	ITGA3	AGAP3	NPNT	LATS2	APTX	HIVEP3	CCDC108	RHEB	WDR35
TPPP	ESYT2	CEACAM19	ACTL6A	B9D1	MIPOL1	RHOT2	KRTAP8-1	KRBA1	DCAF16
SERPINI1	SUPT16H	IRX2	FAM107A	INTS4L1	MAN2A1	B9D2	INTS6	PDK1	SHISA2
DUSP16	LONRF2	FRS2	HLF	MSRB3	NUMBL	IPO5	YIPF5	NCOA2	GPC5
LRRC8B	TMEFF2	RAB3GAP2	TTF1	GOSR2	CDA	NRL	TMEM196	TYROBP	CACNA1I
TK2	L3MBTL1	NUB1	SATB2	PHC2	SLC37A1	SF3B14	LRPPRC	HELB	FOXP4
TLR7	DCAF16	MYLIP	ZNF75D	ADAM17	SLC12A5	CCDC149	KLK15	PRPS2	LCORL
CCDC57	ZNF280C	TM4SF20	KRAS	RASD2	ECEL1	RHBDL1	CTR9	TPPP	ECH1
OSBPL5	SHISA2	ELAVL2	DOK4	ENO1	SMU1	AQR	OLFML2B	EFNA5	PID1
VPRBP	GPC5	LMO3	SF3B14	ABCF2	PALMD	PCDH18	KCNJ10	SERPINI1	CHST10
TMEM121	CACNA1I	DHRS3	CCDC102A	ABLIM2	RAB40C	GK	RFWD3	NREP	METTL3
KLHL13	PID1	S100A16	RHBDL1	PRC1	NR5A2	ITSN2	TMEM104	DUSP16	NRIP3
RAPGEF4	CHST10	CCT2	LIN9	DHX9	ATAD2B	MCPH1	WRAP53	LRRC8B	NBPF11
KPNB1	LAPTM4A	CHORDC1	STUB1	PLSCR1	SSTR1	PADI2	EPHA7	SCG2	XYLT2
SCAI	TCP1	CBLC	MCPH1	SRSF3	FAM122B	DUSP19	C12orf23	TK2	WBSCR17
CLSTN1	NBPF11	DR1	GUCA2A	SLC41A2	NAV3	RECK	RASA4	TLR7	SYNPR
C1orf212	XYLT2	MYCT1	FOXJ3	SKA3	CCDC82	DHODH	THEG	CKLF	ECT2
PCK2	CCBL1	BGN	NOS1	CNKSR3	BAG1	SEPHS1	CDCA2	KAZN	ENOX2
ATP13A4	SYNPR	MTMR6	NCOA3	BCL11B	NETO1	UBAP2	FZD8	OSBPL5	MYBL2
MPST	ECT2	NFATC3	REL	NGDN	MOSPD1	ITPR2	UNC80	TPST1	CDH1
EPB41L4A	SF3A3	MTX2	KATNAL1	SFXN4	PYCR2	FHIT	UBL5	KLHL13	NTNG2
HNRNPH3	MYBL2	AIF1L	HSP90AB1	VPS33B	FAM19A1	SYNGR4	MKRN2	RAPGEF4	DNER
SLC35E2B	CDH1	NFYA	SLC30A7	TCTE1	ACTL6A	BEND7	PVRL3	CNTNAP2	TNRC6B
CALN1	MPHOSPH6	SPTBN1	BTBD10	MTAP	SDE2	AGPAT5	PILRB	SLC24A2	SARS2
TXLNG	DNER	MEAF6	DNAJB6	AFF2	TTF1	ARL4C	MRPS7	TMEM5	DAD1
ZNF326	ACSF2	ADAM12	CYB5A	CTNNBL1	CCDC3	CDC42	LYRM4	CLSTN1	PTCHD1
TMEM145	PTCHD1	BRAP	ITPR2	DLX1	SATB2	RRP1	THBS1	CLIP3	CCDC104
CDC42BPB	RASAL1	MAML3	CCDC23	PKN2	IPO5	CYTH2	RHOJ	PCK2	TMEM19
SCYL1	TKTL1	SNIP1	ACOT13	LRCH2	NRL	C2orf88	KIAA0195	CORO1C	NLGN1
CCAR1	GPC6	RBM14	SOX8	ZNF697	DOK4	AHSA2	MATR3	ATP13A4	KAT6B
MCMBP	SLC44A3	APOE	RAD51D	SCHIP1	AMBN	CTSK	EFNB1	LRRC8A	TKTL1
CALCRL	IER5L	CHCHD1	CDC5L	CSMD2	ATP5SL	TMEM175	EFTUD2	MPST	GPC6
JPH1	HAS3	CHDH	ARL4C	TAB2	RHBDL1	EBNA1BP2	YTHDF3	HNRNPH3	GPR12
CLIC6	SLCO1A2	GNL2	ACAT2	ULK2	AQR	TAOK3	PPP2R2A	PICALM	MCM3
ZNF195	CIRH1A	OPRM1	SCPEP1	BCL6	CAMK4	HSPH1	NPRL3	PANK1	HAS3
CAND1	TBC1D15	SLC7A6	FXR1	ODF2	PCDH18	FGFRL1	GFAP	SLC2A8	CIRH1A
CLIC5	PRDX4	TNK2	DGKE	PACS2	ANP32E	RUNX2	BZW2	CALN1	ANKRD13D
SERPINE2	ANKRD13D	APOC2	AGPAT3	PRDX3	ITSN2	FGF21	IPO7	TXLNG	LINGO2
LACTB2	SNTB2	ADAMTS17	ARSD	SCLT1	PCTP	FTL	NLGN4Y	THAP8	SGSM3
TFPI	TRAM2	ACTR8	AHSA2	DMRTA1	CDC14A	RPP25L	PCOLCE	ZNF326	SPATA20
SGPL1	TMEM56	GALNT11	TMEM175	SMARCD3	HJURP	CNOT1	CHST6	TMEM145	RPS16
FAM160A2	DSEL	GAFA2	EBNA1BP2	MSH2	DHODH	NAB1	JMJD7-PLA2G4B	DCAF11	TMEM56
ME3	MKI67	SMCR7L	ZBTB40	HMGA2	NOS1	CTSG	CDKN1B	SRGAP1	SSH3
ACTR5	GFI1B	ESYT2	RAB23	ZDHHC20	SEPHS1	FAM63A	ABHD10	ESRRG	CEP19
RNF31	LHX5	PLAA	RRAS2	GLE1	NCOA3	ZADH2	CLMP	SLMAP	RAD9A
MAPKAP1	BACE2	L3MBTL1	PPIL3	VSTM2L	KATNAL1	MED8	CDC27	CYTH4	LHX5
SECTM1	LDHB	ZNF280C	TAOK3	ITGB3	SYT1	C1QC	CD74	CES3	BACE2
SLC12A7	NIP7	PLXNB3	PRPF38B	HBB	CYB5A	TM7SF3	IGBP1	WARS	NIP7
CBFB	STK17B	GPC5	DCP2	MSH6	ITPR2	SEMA6C	IDH3B	JPH1	FNBP1
PNPO	NCBP2	CACNA1I	FGFRL1	SPTAN1	RRP1B	EPHB2	ILF3	RRP9	TRHDE
SIAH1	IRX3	RCE1	LARP7	RAB32	ATPBD4	CCDC109B	MTFR1	ZMYM6	STK17B
APBB1	MBNL3	METAP1	RUNX2	RPRD1B	GLIPR2	MMP28	KIF4A	MYC	KCNJ8
FLNB	LNX2	DNAJA1	FTL	NFE2L3	SEL1L3	LMBRD1	IVD	SERPINE2	PDK3
SNX11	RBM19	LRFN4	RNPC3	FGF12	TTC14	PIK3R3	SYT17	PCBP4	CYB5B
LMAN1	FBL	ZNF645	CNOT1	ACOX3	CLTA	LOC151009	RPUSD1	TFPI	DLGAP2
CDK5RAP3	CLN8	VIPR2	SEMA3C	CHAF1B	ITPKB	EXOSC4	CHST14	SGPL1	ST8SIA1
SH3BP1	POLA1	TCP1	DCTN3	ZBTB2	ACOT13	CLYBL	WDHD1	RAX	PIGZ
REC8	ID4	NBPF11	BAIAP3	STAU2	KIAA1841	POMGNT1	LSM6	FAM160A2	MBNL3
CDH23	TARSL2	IFT52	C1QA	HBE1	ZNF804A	HIST1H2AC	SLC6A6	SP2	LNX2
ART5	HSDL1	SYNPR	PAFAH1B3	PP7080	CDC5L	N4BP2L1	JRKL	ME3	GPR180
GPATCH2	DLG1	SF3A3	CYP2R1	EFHA1	SLC2A1	VAV2	OSBPL7	AFG3L2	FBL
PSMB2	INSM2	PMP2	CXorf22	HAUS6	CDC42	CD37	MED12	BOD1L1	NFAT5
RCAN2	PSMB5	ENOX2	SIGMAR1	RMND1	SCPEP1	HINT1	LDLR	MAMLD1	GSTA3
CUL3	TAF1C	LGR5	HYI	ITFG1	FXR1	RNF175	BCOR	TET1	GSTP1
TRIM3	HPCAL4	MPHOSPH6	CSE1L	MB21D2	CSNK2A2	ABCB1	IQCK	GGA1	POLA1
DHX35	NVL	SLC36A4	NPHP1	IRAK3	TMEM175	FANCM	FBXO32	SLC12A7	UBAP1
CCNB1IP1	GTF3C3	ACTL8	KDM1A	CDC42EP2	VSIG10	PSMD7	NEDD9	CBFB	TARSL2
POC1A	DNAI1	CHMP5	RUNX1T1	ARSK	ARNT	TSPAN14	CSAD	ZFP82	DLG1
CCBE1	NFKB1	CDC73	DNAH5	GDI2	CBLN3	CYBB	CASP3	RGMA	EP300
TOR1B	DKC1	THAP2	ELF3	RGL1	TAOK3	SLC25A40	SGK3	DSCR6	INSM2
NKRF	PI3	CCDC104	PIK3R3	ASL	PRPF38B	NOVA1	SKP2	SLC29A3	PSMB5
H1F0	KLC4	RASAL1	PHTF2	GPR150	MSI2	B3GNT5	CNIH4	CASZ1	CCL26
ZNF529	KIAA1609	SLC44A3	HGF	GRPR	DENND3	AKR7A3	HOXB3	SH3BP1	WWP2
NOL3	RTTN	IGSF1	EXOSC4	CXorf40A	MXRA5	RASGRP1	ITGB8	PSMB2	GTF3C3
TRIM50	GALT	ERC2	MAGI1	RHEB	ADAMTS9	BTN2A2	ZBTB11	STOX1	NFKB1
LRRC61	ZDHHC14	CIRH1A	RFX5	RFESD	LARP7	PAAF1	SLC1A3	RCAN2	SESN3
BAG5	PARK2	TBC1D15	PRRG1	FOXN2	FGF21	NADSYN1	PLEKHJ1	SIPA1	CD226
SCML1	PTK7	SNX16	N4BP2L1	MPPE1	IGF2R	TACC3	SUV39H2	TBK1	PGAP1
FECH	GPC4	LINGO2	EHBP1	PDK1	ELOVL1	SNAI1	RPUSD3	CUL3	CLDN10
EIF3L	TEF	SLC24A6	TCEB3	NCOA2	NAB1	WNK1	SPSB3	TRIM3	WDR26
GIT2	TBX3	SGSM3	RAB31	LRRC16B	SEMA3C	HDHD1	LMNB2	DHX35	MYCL1
NOP9	SOX5	TAZ	ALS2	HELB	ZADH2	TSPAN7	PIN4	NUP98	RTTN
DOCK10	LHX9	SRP54	TMEM237	PRPS2	GPBP1L1	WHSC1	SLC39A3	CCBE1	GALT
REPIN1	AKT2	CEP19	PSMD7	PIM1	C1QC	GNAI3	PACSIN3	TAF10	ZDHHC14
OAT	GCLC	SDS	MRPL9	RHOBTB3	SIGMAR1	MSI1	ACAD10	MMAB	AVEN
MRPL17	DNTTIP1	EID2B	SLC25A40	TPPP	SEMA6C	HSPB1	ANKRD6	MTMR1	GPC4
MICALL1	GLIPR1	FAM177A1	GPR113	SERPINI1	PRKX	FCGRT	CDC20B	NKRF	INSIG1
SNX32	GPC3	FAM50A	NOVA1	NREP	GLS	YEATS2	MAPKAPK5	NOL12	MRVI1
UPF3B	NEK7	NAALADL2	FGFR3	DUSP16	RUNX1T1	ANKH	CTDSPL2	ANKRD1	SOX5
ZNF792	WFDC2	GSTA2	B3GNT5	LRRC8B	CCDC109B	TMTC1	DHX29	ABHD6	LHX9
KLHL9	ACO2	ING5	RORC	TK2	PIK3R3	TSC2	DEPDC1	H1F0	DNTTIP1
NT5DC2	UBE2C	NCBP2	VAPA	KAZN	MYF5	GSTM4	RASSF4	TERT	NPAS1
CLSPN	GYPA	INPP4B	NUP50	OSBPL5	TRAK2	SNRPN	UBE2D3	LNPEP	UBE2C
RNF113A	ARF4	PDK3	FLT3LG	VPRBP	RFX5	CD36	PUS3	2019-09-06	LRP5
PLBD1	CSDC2	MCHR1	PAAF1	TRIM5	HIST1H2AC	CSF1	TMEM177	GALR3	DNAJB5
PEX2	LBR	CYB5B	B3GAT2	RAPGEF4	N4BP2L1	LGALSL	SRSF5	LRRC61	SNX9
MYNN	RIMS3	PIGZ	TACC3	RALGAPB	TDRD6	FBLN1	TTC28	DCHS1	SLC22A17
OSGEP	CTSA	MBNL3	WNK1	LRRC8C	COL9A1	PNPLA4	RMI1	PTPN2	GYPA
LPCAT1	UBXN10	AIP	AP3S1	SLC24A2	LOC285696	ZFP1	OSMR	BAG5	SLC12A6
ATP13A3	CCDC134	EVI2B	TSPAN7	KPNB1	FANCM	B4GALNT3	KLHL7	FZD4	PLA2G5
NYNRIN	NME4	FBL	TMEM14A	SCAI	RAB31	AHCYL1	ADCK3	FECH	CSDC2
ALDOC	PPP6R3	POLA1	GFER	CUZD1	NUBP2	CLIC4	GPNMB	EIF3L	SF3B3
PDE4DIP	LPCAT4	ID4	GNAI3	TMEM5	MBP	KIAA1429	KIAA0141	DOCK10	GALNTL4
TMEM248	VWA5B1	HSDL1	NPAT	C1orf212	TMEM237	VMP1	LRRC59	OVOL1	MAML2
TEK	CITED4	TP53BP2	UPK3A	PCK2	TSPAN14	SOX3	SH3GL1	HOXB-AS3	CCDC134
CHST3	LPPR4	GJA5	BEST4	CMTM3	CYBB	PREB	MRI1	OAT	IL34
FAM53B	NUMBL	PTBP2	BTN3A3	ATP13A4	SLC25A40	PARD6B	GTF2A2	MRPL17	SNX7
GLRA2	SLC37A1	PSMB5	LRIG1	LRRC8A	ZIC2	LCNL1	TPCN1	TRPV4	MYH6
BAZ1B	SLC12A5	PABPC4	STARD13	MPST	NUP50	ETHE1	MCM6	CBLN1	PPARGC1A
SHCBP1	ECEL1	PPIC	TPM2	EPB41L4A	BTN2A2	CAMSAP1	ISL2	DYRK1A	NME4
ANAPC16	NR5A2	GTF3C3	TMTC1	HNRNPH3	B3GAT2	SEMA3D	PEBP4	UPF3B	SREBF2
MAF	AP1G2	DNAI1	SIPA1L2	HERC2	TACC3	SLCO2B1	RNF165	CPN2	ARHGAP28
ZNF230	WFIKKN1	EIF4G2	HSF1	SLC35E2B	SNAI1	COL6A2	TSN	KLHL9	SOX4
SLC35E3	SSTR1	SESN3	TLN1	KCTD17	TMEM53	TBC1D17	RCN2	CLSPN	SERTAD3
MGAT4A	GSTCD	DKC1	RAD51C	CALN1	HDHD1	UAP1L1	POGLUT1	TMEM208	TET2
COCH	FAM122B	CEP120	HMGN4	TXLNG	UGT8	STOML3	TNFRSF10B	PEX2	MIPOL1
SART1	NAV3	CD226	RNASET2	ZNF326	NPAT	HIST1H2AG	ZNF418	RSC1A1	KCNMB2
AKT1	IGHMBP2	PGAP1	LGALSL	GSG1	MSI1	NDST3	LOC441601	FATE1	MAN2A1
NEK4	NETO1	WDR26	NAT8L	TMEM145	BEST4	MLLT4-AS1	SMARCC2	IFT74	RXRA
GPR160	TESK1	CDKAL1	PTPN1	DCAF11	LRIG1	MCM3AP-AS1	TNFRSF10D	SLC9A5	SLC37A1
ZNF569	NPNT	SLC7A8	ZFP1	ULBP2	ANKH	GTSE1	RGS6	LPCAT1	SLC12A5
MDM2	MAGI2	IL17RD	B4GALNT3	PPP6C	TMTC1	METTL14	ETS1	PLEKHM2	GTF2H5
FAM70A	FAM19A1	LYVE1	HTR3C	SRGAP1	SIPA1L2	MGAT2	ANKZF1	ALDOC	RFTN2
TRAPPC3	KCNJ13	FKRP	KIAA1429	TXNL1	HSF1	GHITM	RNF213	TMEM11	IL1RAPL1
SMC6	PLLP	TEF	ERI1	SCYL1	ALDH1B1	PSMG3	PLXDC2	PDE4DIP	DKK3
OSGEPL1	ACTL6A	IL11RA	VMP1	ZNF79	CD36	2019-09-08	ZNF329	ODZ1	B4GALT1
MYLK3	FAM107A	FAM76B	TAF5L	CCAR1	SNHG7	NPDC1	TP53TG5	C17orf103	SOLH
TLCD1	SDE2	HBM	SOX3	TRAM1	EXPH5	KBTBD3	TMEM70	ZNF750	TOM1L1
IGF2BP1	TTF1	COL9A2	TRAF7	MCMBP	MAMDC4	PSMD2	TBC1D1	CTSW	SSTR1
AP4S1	CCDC3	DNTTIP1	GPR176	ESRRG	GBA2	HCRTR2	STAT2	GLRA2	HIST2H2AB
C2orf55	IPO5	ARF4	THOC7	ADIG	PNPLA4	PLA2G4F	ALKBH5	SAMD7	CA9
FAM129B	DOK4	TAF1L	AP1AR	CYTH4	ZFP1	ADD1	MKKS	ZNF214	IGHMBP2
ERP27	SF3B14	PLA2G5	APRT	WARS	AHCYL1	PER2	EID1	MAFF	GINS2
PRKCQ	CCDC149	CTSA	FAM188A	LRSAM1	PCNXL2	CHMP1B	PIK3CG	ANAPC16	NETO1
GRM5	ATP5SL	MAML2	BTG2	RRP9	GPR176	CDHR1	ADD3	MAF	MOSPD1
KCNJ15	RHBDL1	PTPRC	KAL1	CLIC6	APRT	GUCY1A2	PI15	ZNF230	NPNT
IL7	DST	NPPC	BMF	ZNF195	WDR12	POLD1	MMACHC	TSGA10IP	MAGI2
DOPEY2	PCDH18	ENAH	UAP1L1	CAND1	YBX1	CD53	ETNK1	STAG3L4	FAM19A1
STK40	LIN9	CCDC134	NDST3	CLIC5	YPEL2	SKIDA1	AKR1A1	SLC35E3	C6orf223
STX1A	ANP32E	SLC46A3	RNF38	SERPINE2	PRKD1	COQ10B	GLS2	MGAT4A	ACTL6A
CST6	SEPSECS	SREBF2	EHD4	LACTB2	IPO8	CACNA1C	PLEKHG4B	TMEM44	ZNF827
PROM1	PADI2	ARHGAP28	TNKS	SGPL1	PSMD6	S100A8	KLF3	AKAP12	HLF
NDRG2	IPO4	SOX4	NEBL	RAX	GNE	ZNF701	BAZ2A	COCH	SDE2
TOP1	FBXO21	LPCAT4	TUBGCP2	FAM160A2	ATP2B4	TFAP2C	RNFT2	ATP5G1	MFAP2
CUL4B	2019-03-03	ELN	TLK2	ME3	LDOC1	ZNF235	RBCK1	SART1	OTUD7B
CA5B	OLFM1	ANAPC10	GTF3C2	MAMLD1	CNTNAP4	SPATA6	CREBBP	C1orf27	SATB2
CHAC2	CDC14A	LPPR4	KIF3A	MAPKAP1	ERC1	EMC10	MAST2	AKT1	NRL
TSGA10	HJURP	NUMBL	SYNRG	ACTR1B	RNF38	ANAPC2	CCDC158	EPHX4	ACBD3
KLC2	NOS1	SLC12A5	METTL14	TET1	CDH11	FANCB	CHRNA5	COL8A2	AIMP1
AK1	SEPHS1	ECEL1	RHD	GGA1	NEBL	ZBTB5	SLC15A2	GABRQ	CCDC149
MNX1	AK8	GTF2H5	TRAPPC2	SLC12A7	RALGAPA2	FBXO10	TBC1D4	ZNF569	TP53I3
FEM1C	SLC30A7	ADCK4	LHFP	CBFB	CAMKK2	PRSS55	FKBP14	JARID2	ATP5SL
ZNF573	MCL1	RFTN2	FBXW7	RGMA	CCNF	TSHZ2	PIGK	PDLIM5	AQR
SLC30A10	TSPO	LIMK1	SERPINH1	FOXN4	SYNRG	DNAJC17	GPHB5	TJP1	CAMK4
C1orf144	ALDH5A1	PALMD	TMF1	APBB1	GRIN1	ZNF180	CDH22	ART4	NRSN1
SKIL	TMEM151B	BOLL	ARF6	NHS	METTL14	POU2AF1	MORF4L1	MDM2	LIN9
ST6GALNAC6	ITPR2	TMEM63A	2019-09-08	LMAN1	LHFP	CNKSR1	CD86	ATP4A	ANP32E
TICAM2	ATPBD4	HMGCLL1	FRMD1	XPOT	FBXW7	VPS8	BAHCC1	FAM70A	PADI2
MORC3	PEX13	BCAT1	PSMD2	MLLT3	GHITM	CROT	ATG3	CTSC	PARP1
EPS8	KSR2	PTPRM	ACTR2	SH3BP1	PSMG3	MID1	CCDC80	IGF2BP1	SLC10A7
ZNF219	SGMS2	SLC25A46	KLHDC2	MTM1	ARF6	HPD	GPR85	AP4S1	FHL2
ELF2	SEL1L3	NETO1	ENTPD2	ART5	2019-09-08	FAM198B	RFC5	SH2D3C	FBXO21
MAD2L2	DPH5	MOSPD1	SHROOM1	PSMB2	RPS6KB1	ABCD2	SKA1	RGMB	2019-03-03
ETS2	ITPKB	DHX15	GRAMD4	KCTD10	MAN1C1	TOMM20	ANKRD28	PRKCQ	ZMIZ1
NGFR	CCDC23	PYCR2	TXNL4A	STOX1	TXNL4A	CDK6	ZNF295	GRM5	CDC14A
TMEM151A	MITF	ZNF639	CHMP1B	DUSP7	CHMP1B	BTG4	SPAG6	ARHGDIB	HJURP
LYZ	DCAF12	NPNT	TNAP	RCAN2	QKI	SLC2A13	CKS2	BANF1	DHODH
SEZ6	WTAP	ACTL6A	GDF9	CUL3	CDHR1	SHB	PARP14	STX1A	TM9SF1
DPM2	ZNF804A	FAM107A	STRN3	TRIM3	MC5R	TMX1	RRM2	CST6	NCOA3
PVR	CDC5L	HLF	CDHR1	DHX35	SAAL1	NLRP6	TIMM10	PROM1	TINF2
FAM102A	CDC42BPA	TTF1	MC5R	CCNB1IP1	IMPA2	FILIP1	MRPL12	GTPBP1	REL
CENPJ	APC	SATB2	UVRAG	POC1A	PARD6G	GPR34	SRRM4	ABI3	KATNAL1
RIC3	ACAT2	ZNF75D	AFF4	CCBE1	TNFAIP8	CRTC2	LRRC3B	TOP1	MCL1
FAM174A	FBXO31	KRAS	POLD1	EFHD2	PDGFC	PRIM2	DNAJB9	CUL4B	ALDH5A1
STAT1	FXR1	DOK4	KIAA1324L	TOR1B	SKIDA1	B3GNT6	SIK2	SERAC1	SYT1
TTC23	RALGDS	SF3B14	KRIT1	TAF10	CPNE8	FKBP4	PABPC5	KLC2	EMP3
JAG2	C2orf88	CCDC102A	GEMIN8	MTMR1	CACNA1C	CCT5	NAA50	SNX20	ITPR2
MTF2	DGKE	RHBDL1	PARD6G	NKRF	FAM190B	ELF1	PRKAB1	MNX1	RRP1B
MGARP	AHSA2	PCDH18	TARBP1	NOL12	S100A8	TRMT61B	SPTB	FEM1C	ATPBD4
MUT	TMEM175	LIN9	RGR	ABHD6	FAM60A	DIABLO	CA12	ZNF573	FHIT
RAB3GAP2	VSIG10	STUB1	CACNA1C	FOXK2	SPATA6	FLJ13197	FOXE3	SLC30A10	CCDC23
NUB1	PRSS54	PKNOX1	USP9X	2019-09-06	PRMT2	DHDDS	CD180	BMPR1B	MITF
MYLIP	DNAJC27	MCPH1	S100A8	ZNF529	ZFP106	IFITM1	RASSF8	DAAM2	ACOT13
PELI3	PPIL3	PAPOLG	TRDMT1	PTPN2	FANCB	ARHGAP6	FCF1	CLDN3	KIAA1841
THAP11	TAOK3	GUCA2A	FANCB	BAG5	ZBTB5	ANKRD18A	XAB2	ST6GALNAC6	ZNF804A
ELAVL2	PRPF38B	FOXJ3	ZBTB5	FZD4	DNAJC1	SELO	SLC50A1	PHF12	ARL4C
DPF1	DCP2	NOS1	HSD17B4	SCML1	SPG20	OIP5	PBK	ST6GALNAC4	ATP1A3
LMO3	DENND3	NCOA3	CLEC11A	EIF3L	PEX1	GNG4	TMEM144	EPS8	ACAT2
CMC2	CNTFR	REL	HCN2	CLPTM1L	PLCL1	PFDN4	PTS	CSF3R	LCN9
S100A16	ADAMTS9	KATNAL1	TMEM120B	NOP9	POU2AF1	GXYLT1	DCC	NGFR	PPIF
CCT2	LARP7	HSP90AB1	BAZ1A	SLC46A1	CACNA1B	WNT2B	USE1	NT5C1B	AKAP1
EZR	STXBP3	BTNL8	SNX8	SEMA3G	ACE	CLDN9	KALRN	LYZ	DNAJC27
APOBEC3G	FTL	SLC30A7	TSG101	FAM49A	LRRC57	E2F8	LSM5	SEZ6	DCP2
AKAP6	RNPC3	BTBD10	MEIS1	REPIN1	C16orf3	ERCC1	ZBTB20	MTHFR	MAS1
DCP1A	LRFN5	DNAJB6	WWOX	OAT	WWOX	LCMT2	DDAH1	HEY1	NAV1
DR1	NAB1	MCL1	ZNF451	MRPL17	MID1	THOC6	CAPZA2	FAM102A	ADAMTS9
MYCT1	CCKAR	TSPO	FAM198B	MICALL1	DYNC1LI2	ZCRB1	PREX1	SALL1	RUNX2
BCL2	BAIAP3	CYB5A	ABCD2	SNX32	ABCD2	NID1	NOL8	RIC3	IGF2R
YIF1B	ANK2	ZMYND12	CADM2	SLC25A34	CDK6	BET1	ELAVL1	JAG2	FTL
MTMR6	ADAMTS16	ITPR2	TOMM20	DYRK1A	SPTY2D1	FDFT1	RNF219	SLITRK5	LRFN5
CNKSR2	PAFAH1B3	FHIT	KLK2	UPF3B	SLC2A13	MOV10	FOS	RAB3GAP2	CNOT1
OSR1	CSE1L	SEL1L3	CDK6	ZNF792	NKX2-2	OPA3	SNX18	NUB1	NAB1
AUTS2	NPHP1	PTH	SLC2A13	KLHL9	CEP85	SNRPD1	HDAC2	MYLIP	DCTN3
NFATC3	KDM1A	DHX38	SHB	NT5DC2	PTBP1	RPL9	PPIB	PELI3	ITGAV
DHX32	PRKX	CCDC23	PRR16	CLSPN	TMX1	MIB1	CENPK	DPF1	ZADH2
TYMS	STXBP6	ACOT13	FILIP1	PLBD1	NLRP6	ZNF213	PTPN18	LMO3	DNMT3A
ATP2B3	IPO9	DCAF12	TMCC2	PEX2	SLC35F2	THBD	UMPS	CMC2	ANK2
AIF1L	TTC13	WTAP	SLC35F2	MUS81	ATHL1	NDUFA10	RBM43	GRIK3	AGT
PAM	SLC38A7	SOX8	PRIM2	MYNN	PRIM2	STAC2	2019-09-04	CCT2	C1QC
RAB3IP	MYO10	RAD51D	RAP1A	OSGEP	RAP1A	NPEPL1	GPX8	APOBEC3G	SIGMAR1
SLC19A3	KIAA1324	CDC5L	PPP2R3C	SLC9A5	RBM38	STK11	EEFSEC	CBLC	SEMA6C
NFYA	SLC6A9	SLC2A1	SRFBP1	LPCAT1	ELF1	PRKCG	2019-09-15	AKAP6	PRKX
SPTBN1	CLYBL	ARL4C	SENP2	ALDOC	DIABLO	FSTL5	BICD1	CLUL1	YTHDC2
MEAF6	TRAK2	ACAT2	SUGT1P3	TMEM11	DDX20	ARHGAP21	ORAI1	TRPM1	EPHB2
ACO1	TMEM204	CDC42	DDX20	SRM	ADAM22	UBE2K	STT3B	BCL2	CCDC109B
PHF20L1	MAGI1	SCPEP1	VDAC1	PDE4DIP	PIP4K2B	SIX5	FOXP2	YIF1B	KLHDC4
BRAP	MAPK8IP3	FXR1	SAMD9	CHST3	OIP5	NAF1	ADAMTS10	MTMR6	SCGN
MAML3	SOX6	DGKE	ARHGAP6	C17orf103	TIMM8B	GNAS	KIAA1804	CNKSR2	B3GNT2
RBM14	ZNF516	AGPAT3	ANKRD18A	ZNF750	SATB2-AS1	RPL23AP82	SGOL1	VIP	GOT2
APOE	HIST1H2AC	ARSD	CTTNBP2NL	FAM53B	FOXP1	DYRK3	CSTF2T	PTPRG	PIK3R3
RERGL	KIF3C	AHSA2	TIMM8B	GLRA2	CDKL3	RPS15	COX16	AUTS2	KCNN2
CHDH	ATP11B	SLFN11	FOXP1	BAZ1B	ZNF175	NRIP1	TYK2	NFATC3	MYF5
MBTPS2	PRR18	TMEM175	NIPAL2	TNFRSF21	MTRF1	GFOD2	TEX9	DHX32	MRPL55
GNL2	NLGN4X	KIAA1161	MAOA	GLP1R	GXYLT1	APLF	ITGB2	ATP2B3	LOC151009
RBM4	LRRC3	EBNA1BP2	KBTBD7	SHCBP1	ETAA1	GTPBP4	PIK3R2	AIF1L	CLYBL
NCAPG2	TDRD6	ZBTB40	RPL23	ANAPC16	E2F8	MUM1	PRPF8	PAM	BAI1
TNK2	CD37	RAB23	ZNF175	DRAP1	PTDSS2	PGAP3	CARHSP1	PVRL2	TRIM11
OTUD7A	COL9A1	RRAS2	GXYLT1	ZNF230	LYST	RPA1	ZXDA	NFYA	CACNA2D1
RAP1GDS1	CELF3	PPIL3	CHMP2B	STAG3L4	TFPI2	NEUROG1	BCAS1	SPTBN1	N4BP2L1
PRMT7	HINT1	TAOK3	ZCCHC8	GLT8D1	ZNF804B	MMD2	C21orf67	MEAF6	KIF3C
SELK	HIST1H2AE	PRPF38B	ETAA1	MGAT4A	SPATS2L	PON2	RNF214	ACO1	ATP11B
CAAP1	LOC285696	DCP2	PSMC5	VPS35	ZCRB1	RBBP8	NOC3L	PGK2	LGR6
ITGA3	ABCB1	LRRC16A	PTDSS2	KIAA0100	SNX2	NIF3L1	BTF3L4	BRAP	MAF1
ESYT2	FANCM	FGFRL1	LYST	AKAP12	C18orf1	IDH1	PLA2G6	ADCYAP1	NLGN4X
SUPT16H	RAB31	LARP7	LCMT2	COCH	RFC1	NR1D1	CSNK1E	FNDC3B	LRRC3
POMT1	HADHA	RUNX2	THOC6	SART1	KLF7	THBS3	PSMD1	SNIP1	VAV2
PLAA	PCLO	FGF21	PLXDC1	MOSPD2	OPA3	ARL13B	FAM120C	CHDH	CD37
LONRF2	PSG4	FTL	ZNF804B	AKT1	SNX24	CST5	GPX7	KDSR	FANCG
TMEFF2	SLC25A40	ARFGEF2	ZCRB1	EPHX4	SNRPD1	HIC1	FADS3	MBTPS2	FEZF2
L3MBTL1	ZIC2	RNPC3	SNX2	NEK4	EIF4EBP1	VASN	PMAIP1	DNM1P46	CELF3
DCAF16	LOC158696	CNOT1	C2orf69	GPR160	PRICKLE1	REEP6	SPC24	ABHD15	TCEB3
ZNF280C	IQCA1	SEMA3C	KLF7	JARID2	RPL9	PASK	PELI1	SLC7A6	LOC285696
SHISA2	FGFR3	DCTN3	FDFT1	TJP1	D4S234E	LENG8	EIF3M	TNK2	HIST3H3
GPC5	B3GNT5	DNMT3A	OPA3	MDM2	MIB1	DCLRE1B	ZEB1	OTUD7A	RAB31
CACNA1I	AKR7A3	BAIAP3	ZNF205	FAM70A	MYADM	CFLAR	SLIRP	TUSC1	NUBP2
LCORL	ENPEP	C1QA	EIF4EBP1	CTSC	ADAD1	MAN2B2	CPNE3	RAP1GDS1	STOML2
SMCHD1	TACC3	PAFAH1B3	SFN	TRAPPC3	UGDH	HIPK1	ARL6IP4	GEMIN7	XK
ZER1	KLHL24	CYP2R1	D4S234E	SMC6	TMEM185A	CDKN3	AHNAK	ITGA3	TSPAN14
PID1	TSPAN7	CXorf22	MIB1	OSGEPL1	CIRBP	RP2	TMEM97	NAA25	CYBB
CHST10	UGT8	SIGMAR1	PRKCG	MYLK3	DLL1	CC2D1B	AURKA	C11orf80	FGF13
WBSCR16	GFER	HYI	CD93	IGF2BP1	NAF1	PAPSS2	FBXL12	ESYT2	CDH8
LAPTM4A	GNAI3	CSE1L	UGDH	AP4S1	EPHA3	TOP2A	RTKN2	ABCD1	VAPA
TCP1	PRMT6	NPHP1	OTOS	SH2D3C	GNAS	BTG3	HIST1H2BB	TMEM215	RASGRP1
NBPF11	CD2AP	KDM1A	PHIP	C2orf55	SPATA5	PHKA2	SUN2	PADI3	TMEM53
IFT52	MSI1	TM9SF2	UBE2K	FAM129B	PLEK	BAI3	ELAVL3	ATF4	TSPAN7
XYLT2	BTN3A3	RUNX1T1	MED1	PROCA1	NAPB	FBXL18	UBXN1	LONRF2	UGT8
CCBL1	COL18A1	DNAH5	RPL23AP82	PRKCQ	APBA2	NUDT16L1	BMP7	B3GALT5	EDAR
WBSCR17	ATP11C	ELF3	CSNK1G3	GRM5	RPS15	FAM46A	HIST1H1D	TMEFF2	HSPB1
SYNPR	RAD51C	RSBN1L	LRIG2	PRKCI	DMWD	GRAMD3	ZNF592	WDR35	STARD13
ECT2	ZNRF1	PIK3R3	NRIP1	IL7	CDK2AP1	RBM10	TGFBR1	L3MBTL1	ANKH
SF3A3	FBXO9	TELO2	PHF3	DOPEY2	LGALS8	FAT4	TMEM219	DCAF16	TMTC1
PMP2	CD36	TIMM17A	GFOD2	STK40	APLF	SMARCE1	DNAH10	SHISA2	SIPA1L2
WISP1	HMGN4	PHTF2	APLF	STX1A	ZNF174	ANXA4	MTR	GPC5	MID1IP1
MYBL2	NUP133	HGF	GTPBP4	CST6	GTPBP4	PRKCA	GATAD2A	CACNA1I	ALDH1B1
CDH1	RNASET2	SLC6A9	SBNO1	PROM1	CDK14	DPY30	DARC	FOXP4	PLRG1
SDC1	NAT8L	EXOSC4	LCA5	RPAP2	DNASE1	SORCS2	ACTN2	RCE1	FBXO9
MPHOSPH6	APCDD1	BAI1	GTPBP10	RERG	2019-03-01	PDZRN3	PPAPDC1B	LCORL	KDELC2
PUM2	ITGA8	MAGI1	PGAP3	TOP1	PGAP3	RNF216	CEP44	ECH1	RNASET2
DNER	GBA2	RFX5	PBXIP1	CUL4B	STK32B	KIR3DL2	C14orf43	SGCA	LGALSL
SH3GLB2	POLD3	PRRG1	MRPL42	IRS1	MRPL42	CETN2	GLUL	PID1	FBLN1
CDC73	HECTD3	HIST1H2AC	PSMB1	FUBP3	RPA1	CHTF8	PIPOX	CHST10	EXPH5
ACSF2	AHCYL1	N4BP2L1	NEUROG1	CHAC2	CCND2	FZD7	DCUN1D4	METTL3	TRPC4
THAP2	PCNXL2	ATP11B	MMD2	FEM1C	BZW1	CD9	EOMES	RGS2	GBA2
PTCHD1	ERI1	EHBP1	PON2	SLC30A10	RGS22	SPPL2B	CBL	KLC3	PTPN1
CCDC104	TAF5L	RPL13AP17	RBBP8	BMPR1B	PUS7L	SOCS4	DHPS	SDR42E1	PNPLA4
TMEM19	SOX3	C21orf90	SLC12A4	ABCB8	MMD2	CADM1	TM2D2	NRIP3	ABCB10
RASAL1	PRKD1	PIGO	ST6GAL1	ZNF227	DPM3	EPB41	CD44	NBPF11	PCBP3
CHSY1	PRR11	TCEB3	C4orf6	ACAP2	ADIPOQ	BRD8	ATP1A2	IFT52	AHCYL1
TKTL1	PARD6B	RAB31	NIF3L1	C1orf144	FAM76A	MEGF10	TTTY10	XYLT2	ADAP1
GPC6	IPO8	ALS2	IDH1	SKIL	RBBP8	KRT20	ACPP	CCBL1	CLIC4
DDX54	PMS1	TMEM237	CTRL	CLDN3	ST6GAL1	CHL1	RCOR2	WBSCR17	ICA1L
SLC44A3	PSMD6	PSMD7	NR1D1	TICAM2	ANTXR1	NANP	HIST1H2AK	SYNPR	PKP2
MCM3	KAL1	MRPL9	ARL13B	MORC3	APC2	GFRA3	FTSJ3	ECT2	LCN15
IER5L	TAL1	PSG4	IL9	ST6GALNAC4	CTRL	RIT1	BCL2L13	PMP2	CDH18
IGSF1	SLC5A6	SLC25A40	RGS9	EPS8	NR1D1	IMPACT	SLC7A3	WISP1	RAD54B
HAS3	PRICKLE2	ZIC2	CABLES1	ZNF219	CST5	TAPBPL	MYH11	ENOX2	ALPK1
SLCO1A2	SLC1A4	GPR113	KTI12	TAPT1	VASN	SPATA6L	PHKG2	LGR5	GLT6D1
ERC2	KCNC4	NOVA1	DCLRE1B	TMEM151A	REEP6	KPTN	LYNX1	MYBL2	KAL1
CIRH1A	STOML3	IQCA1	UNC93A	LYZ	CHST7	IFIT2	TRIM14	CDH1	E4F1
TBC1D15	HIST1H2AG	FGFR3	CCDC93	SEZ6	CCDC92	IFIT3	DUSP1	DDX53	ATP2B4
PRDX4	NDST3	B3GNT5	ANKRD46	NXPH3	NELL2	TMEM185B	ZNF738	MPHOSPH6	UAP1L1
ANKRD13D	MOCS3	RORC	FRMD5	DPM2	NDUFB3	ARHGEF2	TMED5	NTNG2	HIST1H2AG
SNTB2	ABCA2	DCUN1D5	PAPSS2	GPR132	DCLRE1B	NUFIP1	TMEM67	DNER	RAPH1
SGSM3	TTC38	AKR7A3	GNG8	PVR	CFLAR	ME1	PBLD	TNRC6B	NDST3
RECQL	MPV17	VAPA	AKAP9	FAM102A	HIPK1	GATM	WDR92	SH3GLB2	OASL
TRAM2	MCM3AP-AS1	RASGRP1	SNX31	CENPJ	HDLBP	IGF2-AS	KPNA5	AGPS	CDH11
TMEM56	CAMKK2	NUP50	PHKA2	AGAP3	TRIO	LIN7C	PDP1	CDC73	PACRG
R3HDML	GTSE1	FLT3LG	PLXNC1	CEACAM19	CDKN3	TPT1	SCAND3	BLMH	C18orf15
SAMD8	GRIN1	PAAF1	BAI3	RIC3	RP2	EFHA2	SFRP1	SARS2	UCN
DSEL	LHFP	B3GAT2	SAMD4A	FAM174A	CCDC93	CD81	FLRT2	DAD1	NEBL
FMO5	FBXW7	TACC3	GRAMD3	ARHGAP5	TRPC7	EXOSC6	KPNA4	PTCHD1	MPV17
MKI67	GHITM	WNK1	SUN1	STAT1	MGRN1	IDH3G	TOP1MT	CCDC104	MAB21L1
GFI1B	KLHDC1	AP3S1	FAT4	TTC23	KCNA5	U2AF2	HNMT	TMEM19	GTSE1
SBF2	PCNT	TSPAN7	KLHL3	JAG2	TOP2A	CHML	PHKA1	NLGN1	KIF3A
LHX5	NPDC1	TMEM14A	NTF3	IRX2	ATP2C2	PTMS	TRIM72	KAT6B	METTL14
BACE2	DCLK1	GFER	SMARCE1	RAB3GAP2	AKAP9	VPS37A	RFX1	IGSF21	TPP2
LDHB	PSMD2	GNAI3	PRKCA	NUB1	PLXNC1	KIF18A	TMEM165	TKTL1	FBXW7
NIP7	NTN3	PLA2G1B	ACSS1	MYLIP	SAMD4A	CD4	FAM216B	GPC6	GHITM
FNBP1	PLA2G4F	NPAT	LAMA3	NDUFC1	SLC7A6OS	CNTN4	CCNB1	GPR12	KLHDC1
NAALADL2	TXNL4A	UPK3A	DPY30	PELI3	FAM46A	LSM14B	TSTA3	DDX54	GPM6B
STK17B	MDM4	BEST4	SORCS2	THAP11	SMPD3	GPR78	NUP88	MCM3	MYH14
NCBP2	STRN3	BTN3A3	AP2S1	ELAVL2	NTF3	MED11	ASF1A	FLJ33360	DCLK1
INPP4B	TBC1D24	LRIG1	CETN2	DPF1	SCAF11	SERINC2	DNAJC15	HAS3	HCRTR2
MCHR1	GUCY1A2	STARD13	CHTF8	LMO3	TRNAU1AP	MFAP3L	BBS10	SLCO1A2	MAN1C1
CYB5B	AFF4	TPM2	TMEM160	NUTF2	PRKCA	SVIL	ZNF267	CIRH1A	CDH12
DLGAP2	POLD1	TMTC1	GLIS3	BCL3	ACSS1	PLD2	NOS1AP	TBC1D15	ARAP2
ST8SIA1	KIAA1324L	SIPA1L2	FZD7	GRIK3	SORCS2	COL2A1	NDUFAF5	ANKRD13D	HES6
PIGZ	KRIT1	HSF1	CD9	CCT2	PDZRN3	GTPBP5	PUF60	LINGO2	QKI
IRX3	PARD6G	TLN1	OPRD1	TPD52	KRT222	SERTAD4	TMEM38B	TGIF1	TNAP
MBNL3	TNFAIP8	RAD51C	BEND4	EZR	HNRNPA0	TMEM126B	NRBP2	SGSM3	CDHR1
LNX2	PDGFC	HMGN4	FCAR	APOBEC3G	CRISPLD2	TBC1D23	CHCHD3	SPATA20	MC5R
RBM19	SKIDA1	NUP133	CADM1	EDC4	ANGPT2	CLASP1	SCAMP2	PRKAB2	AFF4
AIP	CPNE8	RNASET2	COL19A1	CHORDC1	FAM105A	RANBP3L	ALKBH1	PCSK6	POLD1
EVI2B	CHRD	CSF1	EPB41	CBLC	GLIS3	MINK1	AGBL5	RPS16	KIAA1324L
FBL	DYNLRB2	LGALSL	EIF2AK1	AKAP6	FAM105B	PTPN6	ARHGAP15	TMEM56	SLITRK4
CLN8	S100A8	NAT8L	MAGOH	DCP1A	CADM1	ADRM1	COX5A	SSH3	SAAL1
POLA1	ZNF701	ITGA8	MEGF10	DR1	MAGOH	CCDC120	DSC2	DSEL	PDGFC
ID4	FAM60A	OPN5	AMACR	MYCT1	BRD8	CCDC22	CDKN2AIP	CEP19	CD53
LUC7L3	TFAP2C	PTPN1	DDX60	TRPM1	AMACR	TEX28	B4GALT6	FRMD7	RGR
TARSL2	EMC10	ZFP1	GREM2	BCL2	GREM2	SENP1	HSF2	PAX7	CARD9
HSDL1	PRMT2	B4GALNT3	GADD45B	MTMR6	CDC23	EMG1	TEKT1	SBF2	SKIDA1
DLG1	FANCB	AHCYL1	VEZT	BCAM	RGS7	FN1	PSMD11	RAD9A	CPNE8
INSM2	ZBTB5	HTR3C	TTC39C	PTPRG	CHL1	MAP1LC3B	ZNF621	LHX5	CHRD
PTBP2	FANCA	KIAA1429	NCALD	NFATC3	NANP	C1S	HTRA1	BACE2	CACNA1C
PSMB5	FNDC4	ERI1	LTBR	DHX32	RIT1	TMEM173	LBX1	NIP7	PDPK1
TAF1C	HSD17B4	VMP1	CHL1	TYMS	IMPACT	FAM46C	INADL	FNBP1	SOHLH2
PPIC	DNAJC1	CASP4	ASPA	AIF1L	CDC25C	ZNF471	PRKDC	TRHDE	S100A8
HPCAL4	AGBL4	TAF5L	RIT1	SLC19A3	PGM3	HTR2A	CRKL	STK17B	TFAP2C
STK4	IL1B	SOX3	METAP2	NFYA	PITPNC1	PMM2	RTKN	NCBP2	SPATA6
PPP5C	KIF21A	TRAF7	MPP7	PKD1L2	SPATA6L	TMEM39B	MED23	KCNJ8	ZFP106
AGPAT4	HCN2	GPR176	TAPBPL	SPTBN1	KPTN	PEX5	LOC100127888	PDK3	FANCB
NVL	TMEM120B	THOC7	SPATA6L	GOLGA2	ELK3	DSCAML1	KIF17	CYB5B	EXTL1
GTF3C3	BAZ1A	AP1AR	KPTN	ACO1	RPS6KA3	IZUMO1	DDX56	DLGAP2	FSTL4
CCL24	CMTM4	APRT	MRPL23	PHF20L1	PNCK	PFDN1	CCDC59	CABP4	BSG
DNAI1	CACNA1B	FAM188A	KGFLP2	NUFIP2	SNAP91	TRAF5	ITM2A	XPNPEP3	DNAJC1
FBXO42	CDC34	PARD6B	IFIT2	BRAP	ST3GAL6	DDX23	USP1	ST8SIA1	DENND5B
L3MBTL2	ZNF451	MLST8	IFIT3	FNDC3B	CAMK1G	FAM3A	KIF14	PIGZ	HEATR5A
NFKB1	VPS8	BTG2	EMC6	STK33	SH3RF1	CCNB3	BUB3	MBNL3	BAZ1A
DKC1	ALKBH8	KAL1	ARHGEF2	CHCHD1	PRLR	RRM1	MOXD1	LNX2	BCAS3
PI3	MID1	CNTNAP4	NUFIP1	KDSR	CNTN6	CHAF1A	ATG4C	GPR180	SNX8
KLC4	FAM198B	COL6A2	ME1	GNL2	GNG11	G6PD	SPA17	FBL	ZBED4
KIAA1609	ABCD2	BMF	RBM3	ABHD15	RPAP3	NUP155	RPL32P3	NFAT5	MEIS1
CDKAL1	CADM2	UAP1L1	GATM	RBM4	ZNF12	PSMA3	ECE1	POM121	TSKU
RTTN	PPP2R1B	CRNN	SMAP1	NCAPG2	OPN3	APAF1	GTF2A1	GSTA3	WWOX
GALT	ATP5F1	NDST3	AGXT2	TNK2	CHML	PFKFB3	MRPS16	GSTP1	PTPLA
ZDHHC14	CDK6	RNF38	PNCK	ADAMTS17	PELI2	GYS1	CUEDC2	POLA1	MID1
PARK2	SPTY2D1	C6orf141	SNAP91	TUSC1	ANKRD53	KIF11	TP53	UBAP1	ABCD2
FIBCD1	SLC2A13	EHD4	IFIT5	RAP1GDS1	IL1RAP	RPAIN	PRADC1	TARSL2	PPP2R1B
PTK7	SHB	TNKS	ST3GAL6	CLPTM1	PHF17	CCT7	GPD1	HSDL1	TOMM20
GPC4	TMX1	NEBL	LIN7C	PRMT7	KIF18A	GAL3ST4	FBXL14	HIF3A	CDK6
PPT1	PRR16	NACC2	FAM117B	CAAP1	KRT31	POLE2	ROR1	DLG1	SLC2A13
TEF	BEND5	TUBGCP2	TPT1	ITGA3	L1CAM	CYP1B1	DIP2B	EP300	SHB
TBX3	PRIM2	PPARA	PRLR	SMCR7L	ST3GAL2	ZNF547	FGF4	INSM2	NKX2-2
RPS14	RAP1A	TLK2	COL1A2	C11orf80	CNTN4	MIS12	UCKL1	PSMB5	CEP85
SOX5	PPP2R3C	GTF3C2	EFHA2	ESYT2	SIAH3	GATS	CTC1	GSTA4	PTBP1
LHX9	FKBP4	KIF3A	FH	SUPT16H	NEDD1	UHRF1	AGXT2L2	STK4	GPR34
HBM	ARID4B	SYNRG	ZNF12	POMT1	SERINC2	PPP2R5A	TBC1D2B	AGPAT4	SLC35F2
AKT2	RBM38	METTL14	OPN3	LONRF2	ADAMTS19	BHLHE40	SCN9A	CCL26	THBS2
COL9A2	SRFBP1	RHD	IDH3G	TMEFF2	PTGFRN	COPS2	NDST2	WWP2	RUNDC3B
ASB14	TRAPPC6A	TRAPPC2	CHML	WDR35	KCNQ5	EIF2C1	METTL7A	GTF3C3	PRIM2
GCLC	DDX20	LHFP	CLDN16	L3MBTL1	GNB3	ACN9	RGL2	NFKB1	PCGF2
DNTTIP1	ARID3A	FBXW7	PHF17	DCAF16	MFAP3L	PTPRD	TAPBP	SESN3	ADAM22
GLIPR1	EXD1	SERPINH1	VPS37A	ZNF280C	RPP30	HRC	UGCG	DKC1	HMGN2
GPC3	ADAM22	TMF1	ISOC1	PLXNB3	CARD8	RNGTT	SDK2	HTR2B	TULP3
NEK7	TLR10	ARF6	MPHOSPH10	SHISA2	TTF2	ATP8B4	LAMA2	CD226	SNCAIP
WFDC2	SNCAIP	2019-09-08	DIEXF	CACNA1I	ENO2	ZC3H18	UBE2T	PGAP1	OIP5
ACO2	ANKRD18A	FRMD1	SIAH3	PADI4	COL2A1	ADC	PLD1	CLDN10	PAQR4
UBE2C	SELO	RPS6KB1	NFIC	ADK	SERTAD4	RPL15	FLJ33996	WDR26	SATB2-AS1
MTMR2	OIP5	PSMD2	GNPDA2	LCORL	IQGAP3	TXNDC17	MGAT1	MYCL1	PLCG2
GYPA	CEP192	ACTR2	CAPSL	SMCHD1	NADKD1	TRIM22	FXYD1	RTTN	MFSD4
ARF4	MFSD4	KLHDC2	AZIN1	ZER1	KDELR1	EZH1	TRIM7	TFDP3	FOXP1
PLA2G5	NIPAL2	ENTPD2	SYT14	PID1	HCRTR1	EIF3E	STARD3	GALT	NIPAL2
CSDC2	MAOA	SHROOM1	SLC7A2	CHST10	NET1	RPL35A	NRIP2	ZDHHC14	RPL23
ARHGDIG	ZMYND11	GRAMD4	VDR	HNRNPL	ABI2	DSG2	ERBB2	IL17RD	TLR6
LBR	KBTBD7	TXNL4A	TINAGL1	GRAP2	MINK1	RIMBP2	TNFSF10	SYS1	ZNF175
SF3B3	TPM3	CHMP1B	MFAP3L	WBSCR16	GABRA4	GIGYF1	ZC3HAV1L	REXO1L1	GXYLT1
RIMS3	MDH1B	TNAP	CCDC50	LAPTM4A	LRRC23	SOX9	TRIM13	AVEN	ABCA7
CTSA	GXYLT1	GDF9	PLD2	TCP1	PLP2	PPDPF	CKAP2	GPC4	E2F8
NPPC	WNT2B	STRN3	COL2A1	XYLT2	STRN	FLVCR1	ZNF503	INSIG1	PTDSS2
MYO1D	E2F8	CDHR1	TBC1D23	CDH3	CCDC120	HPGD	PLK1S1	FKRP	THOC6
UBXN10	LCMT2	MC5R	NET1	WBSCR17	SENP1	SLAMF6	DCN	TEF	FHOD1
CCDC134	IDS	UVRAG	ABI2	SYNPR	CYP3A5	VASH2	SLC31A1	IL11RA	FOXA2
SLC46A3	THOC6	AFF4	RANBP3L	ECT2	SYNCRIP	CRELD1	JUND	MRVI1	DOK5
MYH6	TSPAN9	POLD1	DGCR14	SF3A3	JUP	HSPA4	LSM4	RPS14	PLXDC1
NME4	FOXA2	KIAA1324L	MINK1	PMP2	CEP170	BCL6B	PRPF4	SOX5	PIGV
PPP6R3	DOK5	KRIT1	SLC23A1	PRICKLE4	MKI67IP	TNS1	ABHD13	LHX9	SPATS2L
LPCAT4	STK3	GEMIN8	GABRA4	ENOX2	RPA3	ZNF587	NUMA1	FAM76B	ZCRB1
KCNMB2	CTPS2	PARD6G	PLP2	MYBL2	HRASLS	NRTN	INIP	HBM	SNX2
VWA5B1	ZNF804B	TARBP1	CCDC22	CDH1	APP	CD84	MMP11	DNTTIP1	C18orf1
CITED4	SPATS2L	RGR	SENP1	MPHOSPH6	MYEF2	ZFHX3	HIPK2	FAM78A	TP53BP1
ANAPC10	ZCRB1	CPNE8	SYNCRIP	SLC36A4	AKT3	DAB2	KIF23	WFDC2	ADM2
LPPR4	SNX2	DACT2	FN1	PUM2	FAM46C	TTC31	ANAPC15	NPAS1	HMHA1
NUMBL	RFC1	SYCE1	ZNF542	TNRC6B	JPH3	GGT7	MLL4	UBE2C	ZBTB49
SLC37A1	BET1	CACNA1C	MAP1LC3B	SH3GLB2	ZNF471	ZGPAT	CDCP1	LRP5	FDFT1
SLC12A5	RAB22A	PDPK1	C1S	AGPS	C22orf39	MYBPC1	UBA2	DNAJB5	OPA3
NUDT5	FDFT1	USP9X	MKI67IP	CDC73	GREM1	NRP1	CDC6	SNX9	SNRPD1
ECEL1	SNRPD1	S100A8	RPA3	POU3F1	PARD3B	LINC00304	PSMB3	SLC22A17	EIF4EBP1
POLH	EIF4EBP1	TRDMT1	MPPED2	ACSF2	ACLY	PPM1A	ZNF618	GYPA	PRICKLE1
ADCK4	DRD4	PRMT2	FAM46C	THAP2	KPNA6	F11R	ANAPC13	SLC12A6	CDH13
NUDT21	MIB1	FANCB	CORIN	DENND5A	CLCN5	NCAPG	FARP2	PLA2G5	DRD4
WBP2NL	ZNF213	ZBTB5	ICA1	PTCHD1	DNAJC7	SERPINB6	TSPAN6	CSDC2	MIB1
NR5A2	THBD	IL1A	ISG20L2	RASAL1	TMPO	SNX13	UBE2N	SF3B3	RBBP7
TMEM63A	STK11	HSD17B4	KIF1C	CHSY1	ITPR1	CD59	PLAG1	RIMS3	UBE2Q1
AP1G2	PRKCG	ERVW-1	HTR2A	IGSF21	DDX23	JUN	CTNND1	PDIA2	SAMSN1
CCDC107	CD93	PEX1	ACOT9	TKTL1	FTSJD1	SPG7	PCBP2	GALNTL4	FAM19A3
WFIKKN1	UGDH	CLEC11A	PARD3B	GPC6	C22orf29	XPO7	ATAT1	MAML2	FSTL5
SSTR1	TTC39A	HEATR5A	NFXL1	IL17F	CYYR1	IWS1	PERP	UNC13B	EIF4E3
GSTCD	FSTL5	HCN2	CEBPZ	GPR12	NTSR1	CTSB	GTF2H4	MYO1D	ATP5D
FAM122B	MPHOSPH9	TMEM120B	PEX5	DDX54	SLC25A3	COG1	LRRC2	CCDC134	OR1F1
NAV3	PHIP	BAZ1A	PRKD3	SLC44A3	G6PD	ZMYM1	SRP68	IL34	ARHGAP21
TMEM60	PITPNM2	SNX8	PFDN1	MCM3	CCDC28B	MERTK	PPIL1	SLC46A3	PITPNM2
IGHMBP2	RASSF5	TSG101	TRAF5	SLCO1A2	NUP155	PYGL	TMEM150A	SNX7	RASSF5
SLC7A1	DLL1	MEIS1	DDX23	ERC2	CSF2	LIMA1	EVL	MYH6	MED1
CMBL	NAF1	CDC34	CEP97	QPCTL	PPP1R3B	LIMS2	PAPPA	PPARGC1A	EPHA3
NETO1	METTL21A	WWOX	G6PD	TBC1D15	GYS1	AFG3L1P	ZNF567	NME4	APBA2
MOSPD1	GNAS	ZNF451	NUP155	PRDX4	AURKC	TMEM87B	TNC	SREBF2	MAPKAPK2
DHX15	SPATA5	FAM198B	PSMA3	MED10	PIP5K1B	DPYSL3	ZNF568	ARHGAP28	DMWD
TESK1	STYX	ABCD2	ZNF23	TAF1D	KIF11	BMP1	SPON2	SOX4	LGALS8
NPNT	DYRK3	CADM2	CDC42EP3	ANKRD13D	KCNJ16	PARPBP	GPN2	SERTAD3	APLF
GLTSCR2	NAPB	TOMM20	EIF3I	LINGO2	GPC2	CGGBP1	PRRC2A	TET2	NUDT4
MAGI2	CSNK1G3	KLK2	ADAMTS5	TGIF1	SLC22A4	CPNE7	NCKAP1L	LPCAT4	SBNO1
FAM19A1	MAPKAPK2	CDK6	TMEM135	SGSM3	ARID4A	CPSF4	ZNF420	MIPOL1	CDK14
KCNJ13	APLF	SLC2A13	CCT7	SPATA20	HHEX	DPEP1		KCNMB2	SYMPK
PLLP	CDK14	SHB	GPC2	RECQL	MIS12	PAK2		MED13L	2019-03-01
ACTL6A	2019-03-01	PRR16	SLC15A4	PRKAB2	ACTR6	PPFIBP2		HSPD1	EIF4A2
FAM107A	GTPBP10	FILIP1	ARID4A	PCSK6	FAM122A	DTNA		MAN2A1	PGAP3
DNAJC10	RANBP10	BEND5	NDUFA2	TRAM2	UHRF1	CDK10		RXRA	SPRY1
HIVEP3	HEATR1	TMCC2	NRP2	TMEM56	AP1G1	MPHOSPH8		ANAPC10	HEATR1
ZNF827	STK32B	SLC35F2	ACTR6	SAMD8	F8	TCP11L2		LPPR4	STK32B
SDE2	MRPL42	CRTC2	ZBTB8A	DSEL	EIF2C1	TFAP2E		CDA	SEMA4D
TTF1	RPA1	PRIM2	CNR1	MKI67	LIFR	CCDC108		CLDN4	MRPL42
CCDC3	CCND2	RAP1A	UHRF1	FRMD7	DTL	KRTAP8-1		SLC37A1	RPA1
IPO5	BZW1	PPP2R3C	CLEC4A	SBF2	ACN9	INTS6		SLC12A5	PFKFB2
ATP13A2	RGS22	FKBP4	SCYL2	RAD9A	MYO6	ENTPD1		GTF2H5	GALNT14
DOK4	NEUROG1	ARID4B	PPP2R5A	LHX5	OCIAD2	TRIM28		RFTN2	NEUROG1
SF3B14	MMD2	TRMT61B	AP1G1	BACE2	EIF2C3	TRO		IL1RAPL1	PDK4
TMEM8B	PON2	SRFBP1	ACN9	LDHB	LPL	YIPF5		PALMD	PUS7L
CCDC149	SHC1	FLJ13197	RBBP4	NIP7	DGUOK	TMEM196		DKK3	DAZAP1
ATP5SL	DPM3	SENP2	CHRM5	FNBP1	WIPI2	LRPPRC		B4GALT1	PON2
CCDC102A	RBBP8	SUGT1P3	RNGTT	RPS6KB2	ADC	ALKBH4		SOLH	CD99L2
RHBDL1	TUBB1	MLLT6	SENP6	LPA	RHEBL1	ZNF498		MED27	ANTXR1
AQR	ANTXR1	IFITM1	OCIAD2	FAM50A	ANO4	KLK15		TOM1L1	APC2
DST	ORMDL3	DDX20	SRSF12	MRE11A	TMLHE	CTR9		AP1G2	FZD1
PCDH18	CTRL	VDAC1	MTCP1	NAALADL2	TRIM22	OLFML2B		SSTR1	NR1D1
LIN9	RAB3B	SAMD9	LPL	STK17B	ACTL6B	MAPK1		AGL	HIC1
GK	CST2	ARHGAP6	IGFBP5	ING5	FAM134C	KCNJ10		NAV3	USP28
ANP32E	ARL13B	MTMR9	HNRPLL	NCBP2	GRM7	ZNF670		HIST2H2AB	RGS9
PKNOX1	RBM47	NUP210L	HNRNPU	PDK3	DSG2	ATP1B2		CA9	REEP6
ITSN2	HIC1	TULP3	DGUOK	LOX	RIMBP2	SCAND1		IGHMBP2	CRYGD
SEPSECS	USP28	ANKRD18A	ATF3	CYB5B	ALCAM	RFWD3		GINS2	FOXA1
MCPH1	RGS9	CTTNBP2NL	RAB39B	DLGAP2	THRAP3	TMEM104		NETO1	PASK
PADI2	CHST7	TIMM8B	DHX57	XPNPEP3	EPC1	WRAP53		MOSPD1	TXNDC12
IPO4	LENG8	GNG4	ANO4	ST8SIA1	HPGD	OGG1		PYCR2	CHST7
PNN	CCDC92	FOXP1	BRI3	PIGZ	VASH2	HSP90B1		NPNT	CABLES1
FBXO21	CFLAR	NIPAL2	PLCE1	PLXNA3	HSPA4	TOP3B		GLTSCR2	HIPK1
NUP35	MAN2B2	CDKL3	ZNF362	MBNL3	UTP20	MAGEH1		MAGI2	HDLBP
ZNF770	TRIO	MAOA	ZNF776	LNX2	SMC5	EPHA7		FAM19A1	TRIO
2019-03-03	CDKN3	KBTBD7	SOS1	FBL	GLRA3	TTLL3		CHST4	CDKN3
OLFM1	RP2	CALCR	EIF3E	NFAT5	FMNL3	CNPY4		C6orf223	ENOX1
CDC14A	ENOX1	RPL23	SOX7	ACP6	PNKP	C12orf23		ACTL6A	FRMD5
HJURP	TRPC7	ZNF175	GRM7	POLA1	SMAD5	RASA4		HIVEP3	LILRA1
DHODH	LILRA1	GXYLT1	MAP7D1	TARSL2	AARSD1	THEG		ZNF827	APBB2
NOS1	WFS1	CHMP2B	UQCRQ	TP53BP2	USP46	ABCB6		HLF	ESRP2
SEPHS1	GJD3	ZCCHC8	NOSIP	HIF3A	ITGB1	WDR59		SDE2	TOP2A
AK8	PHACTR3	ETAA1	SOX9	DLG1	GGT7	MBLAC1		MFAP2	ATP2C2
KATNAL1	TOP2A	PSMC5	GABPB1	INSM2	NUDCD1	SIGLEC8		OTUD7B	GABRA3
BTNL8	SNX31	PTDSS2	SOS2	PSMB5	SMPD1	CDCA2		SATB2	PHKA2
SLC30A7	CGRRF1	LYST	FCHSD1	NT5C1A	PPP2R2B	CHURC1		MMP16	SHQ1
CTAGE5	BTG3	LCMT2	ZSCAN20	PABPC4	BRCA1	FZD8		GJD2	PLXNC1
MCL1	PHKA2	THOC6	PIGU	HPCAL4	GPR173	GPATCH8		NRL	KIAA1456
TSPO	PLXNC1	FHOD1	KIF5B	ARHGEF3	FXC1	UNC80		ACBD3	LILRB4
CHTF18	RIOK3	PLXDC1	RRAS	CDX2	SLC25A37	UBL5		AIMP1	UBA1
ALDH5A1	KIAA0020	ZNF804B	VASH2	AGPAT4	NRP1	ANKRD49		USP13	SAMD4A
SYT1	BAI3	ZCRB1	WDR54	GTF3C3	VHL	USP47		CCDC149	FBXL18
ZMYND12	SMPD3	SNX2	HSPA4	DNAI1	NAT16	MKRN2		TP53I3	KCNA1
TMEM151B	GRAMD3	C2orf69	BCL6B	NFKB1	PPM1A	PVRL3		ATP5SL	SPOCK1
ITPR2	CD46	KLF7	TNS1	SESN3	NCAPG	EIF3H		CCDC102A	MLLT4
RRP1B	DOT1L	FDFT1	CD84	DKC1	CDH15	TGFBI		AQR	FAM46A
ATPBD4	GPR64	MOV10	TMEM74	CD226	SERPINB6	GNPNAT1		CAMK4	CD46
PEX13	SCAF11	OPA3	GLRA3	FLT3	SNX13	PILRB		NRSN1	FAT4
FHIT	SORCS2	SNX24	NAALAD2	WDR26	PPAT	MRPS7		LIN9	KLHL3
KSR2	EPHA6	ZNF205	FASTKD2	KLC4	USF1	CHST11		ANP32E	FDPS
SGMS2	SPOCK3	EIF4EBP1	TTC31	SEMG2	ACAP1	LYRM4		ITSN2	GPR64
SEL1L3	RSPH10B	SFN	APBA1	CDKAL1	PI4KA	HAS1		PADI2	PRKCA
DPH5	CHTF8	D4S234E	BCDIN3D	RTTN	IWS1	POLR3K		PARP1	ACSS1
DHX38	KIAA0513	MIB1	NRP1	TFDP3	TRPM6	THBS1		SLC10A7	SORCS2
ITPKB	FZD7	ZDHHC1	SMYD3	CEBPE	CREB1	RHOJ		FHL2	PDZRN3
CCDC23	CD9	PRKCG	SERPINB6	COTL1	GDA	KIAA0195		SLC29A1	SPG11
MITF	OPRD1	CD93	CD59	LYVE1	MERTK	MATR3		FBXO21	EPHA6
DCAF12	SOCS4	UGDH	PHF14	SYS1	PFDN2	EFNB1		2019-03-03	AP2S1
WTAP	BEND4	MPHOSPH9	TMBIM1	REXO1L1	TRPM3	EFTUD2		ZMIZ1	GPER
ZNF804A	EPB41	OTOS	SSTR2	PTK7	USP2	YTHDF3		CDC14A	KRT222
CDC5L	MAGOH	PHIP	TGFB2	AVEN	LNX1	PPP2R2A		HJURP	DLX5
CDC42BPA	BRD8	UBE2K	IWS1	GPC4	MPDZ	NPRL3		DHODH	HNRNPA0
APC	MEGF10	MED1	USP37	INSIG1	C15orf41	RGS11		TM9SF1	C13orf44
MUTYH	TTC39C	NAF1	COG1	FKRP	PRKAA1	PPIE		SEPHS1	LMNB1
ACAT2	PLEKHG6	SPATA5	CREB1	DDX58	LIMS2	GFAP		NCOA3	FAM105A
CYTH2	CDC23	RPL23AP82	HOPX	RPS14	PHF15	ZNF692		TINF2	GLIS3
FBXO31	BRSK1	DYRK3	FIS1	SOX5	SLC8A1	CCL25		REL	FZD7
PPIF	ZNF81	CSNK1G3	GDA	LHX9	B4GALT3	SAP18		KATNAL1	GATAD1
FXR1	RIT1	LRIG2	MERTK	AKT2	PARPBP	MINA		BTNL8	BEND4
RALGDS	TMEM190	NRIP1	EIF6	COL9A2	SLC6A11	BZW2		UBE3C	C1QL2
C2orf88	PGM3	PHF3	PFDN2	DNTTIP1	CPNE7	IPO7		DNAJB6	FAM105B
DGKE	TAPBPL	GFOD2	LNX1	GPC3	WNT7B	NLGN4Y		MCL1	PNMA5
AGPAT3	LGR4	APLF	DEDD	WFDC2	PCMTD2	PCOLCE		ALDH5A1	CADM1
AHSA2	IFIT2	GTPBP4	RAB2A	NPAS1	PIGX	EDA		SYT1	COL19A1
TMEM175	IFIT3	SBNO1	MPDZ	UBE2C	NFIB	CHST6		EMP3	EPB41
VSIG10	NUFIP1	LCA5	LIMS2	DNAJB5	PAK2	JMJD7-PLA2G4B		CYB5A	STAMBPL1
ZBTB40	ME1	GTPBP10	PHF15	SNX9	PARD3	PIAS3		ITPR2	LGALS3
PRSS54	KDELR2	PGAP3	DGKB	GYPE	DTNA	DCBLD2		RRP1B	TIMP1
DNAJC27	RBM3	PON1	ZMYM4	GYPA	CDK10	PLCD3		ATPBD4	MKX
PPIL3	ELK3	TSEN34	DPYSL3	SLC12A6	TMEM106B	CDKN1B		FHIT	TERF2
TAOK3	RPS6KA3	RANBP10	BBX	ARF4	SLIT2	ABHD10		SYNGR4	GADD45B
PRPF38B	PNCK	PBXIP1	BUD31	CSDC2	TCP11L2	ABCE1		SEL1L3	NCALD
DCP2	SNAP91	MRPL42	SLC6A11	ARHGDIG	MTHFD1	CLMP		DHX38	ERBB4
DENND3	SSR2	PSMB1	THAP7	LBR	INTS6	CDC27		GRIN2D	RGS7
LRRC16A	TPT1	BZW1	CGGBP1	WFDC10A	TRIM28	CD74		TSC1	KRT23
BAX	SLC30A4	NEUROG1	CPNE7	SF3B3	IGSF9	IGBP1		CCDC23	CHL1
CNTFR	SH3RF1	MMD2	THUMPD3	PDIA2	SENP3	IDH3B		MITF	PTPRU
NAV1	RAD1	PON2	CCNYL1	GALNTL4	TRO	NT5E		ACOT13	SUV420H2
ADAMTS9	PRLR	FAM76A	SLC7A4	CTSA	ANXA1	FBXL16		KIAA1841	RIT1
LARP7	CNTN6	RBBP8	JAKMIP2	KIAA0226	GNB5	ILF3		RAD51D	PITPNC1
FGF21	EIF3B	TUBB1	DPEP1	UBXN10	ZNF330	CYSTM1		ZNF804A	MPP7
STXBP3	PAQR6	SLC12A4	MPP3	CCDC134	MPDU1	RAI14		GOLPH3L	LGR4
FTL	BDNF	ST6GAL1	PAK2	MYH6	MYO5C	OPTN		ARL4C	LARP1B
ARFGEF2	GNG11	C4orf6	ZC3H6	NME4	HMX1	MTFR1		ATP1A3	NAPA
RPP25L	OPN3	NIF3L1	ELMOD2	PPP6R3	NHEJ1	KIF4A		ACAT2	ME1
RNPC3	PELI2	IDH1	DTNA	ARHGAP28	LRRC4C	FAM168B		GMNN	FBXL7
LRFN5	SMTNL2	CTRL	AHCTF1	SOX4	CLVS1	IVD		LCN9	GSG2
CNOT1	SIL1	NR1D1	TMEM106B	TET2	KLK6	SYT17		PPIF	GATM
NAB1	TMEM59	ARL13B	MPP2	LPCAT4	TUB	RPUSD1		ADCY3	KIAA0182
DNMT3A	IL1RAP	CST5	PRKCH	APTX	SLC4A1	MCM10		MELK	ATP1A1
CCKAR	PHF17	HIC1	CCDC108	MIPOL1	SYT16	SPAG16		CSNK2A2	PNCK
BAIAP3	KIF18A	IL9	INTS6	MAN2A1	TRPS1	CHST14		SULT2B1	ST3GAL6
ANK2	LINC00574	RGS9	BCL2L10	ANAPC10	DLC1	JAK1		DGKE	FAM117B
ADAMTS16	PLA2G4C	PASK	MRPL19	POLR1C	KDM3B	WDHD1		AGPAT3	TPT1
JMJD4	CNTN4	CABLES1	TRIM28	LPPR4	EPHA7	RPUSD2		CACNA1H	SH3RF1
PAFAH1B3	GNPDA2	HMOX2	YIPF5	NUMBL	ICT1	DDRGK1		TMEM175	FH
C1QC	NEDD1	KTI12	PTH2R	CDA	SP8	LSM6		SPACA4	CNTN6
CXorf22	SERINC2	NDUFB3	C12orf59	SLC37A1	ANKMY2	SLC6A6		VSIG10	CD81
SIGMAR1	ADAMTS19	DCLRE1B	TXNDC15	SLC12A5	ARPP19	JRKL		INPP1	IDH3G
CSE1L	PTGFRN	UNC93A	LRPPRC	NUDT5	ZNF160	OSBPL7		AKAP1	CHST12
NPHP1	SYT14	CCDC93	CCDC67	ECEL1	CDCA2	HPS6		ZBTB40	CHML
KDM1A	SLC7A2	ANKRD46	ZNF330	SMU1	TAF2	PHF21A		RAB23	PELI2
PRKX	GNB3	FRMD5	HTR4	LIMK1	STAG3	FOXO4		RRAS2	IL1RAP
STXBP6	MFAP3L	APBB2	MAPK1	PALMD	UNC80	KCNK12		DNAJC27	PHF17
GLS	SVIL	PAPSS2	RFX4	B4GALT1	USP38	MED12		PPIL3	CASD1
EPHB2	TTF2	PHACTR3	NHEJ1	NUDT21	LCOR	KRT77		TAOK3	KIF18A
IPO9	ENO2	GNG8	KCNJ10	RAB40C	KLF8	DLGAP5		DCP2	CNTN4
TTC13	COL2A1	ATP2C2	MKL2	NR5A2	DSN1	ATP8B3		MAS1	SIAH3
PTP4A3	IQGAP3	AKAP9	CSRNP2	ATAD2B	EVI5L	LDLR		NAV1	NFIC
DNAH5	NADKD1	SNX31	ZNF670	CCDC107	SIGLEC5	BCOR		ADAMTS9	KLHL28
SLC38A7	HCRTR1	PHKA2	GCHFR	SSTR1	EIF3H	IQCK		RUNX2	NEDD1
MYO10	GABRG1	SHQ1	ZNF669	GSTCD	ECHDC3	CD276		IGF2R	SERINC2
RSBN1L	RANBP3L	PLXNC1	SEC22B	PDHB	LYRM4	SIDT1		FTL	FOXF1
KIAA1324	MINK1	KIAA1456	ATP1B2	FAM122B	NSFL1C	FBXO32		ARFGEF2	CHRNA7
PIK3R3	ATCAY	CASP8	SCAND1	NAV3	POLR3K	ATG14		LRFN5	PEG10
TIMM17A	GPATCH4	BAI3	KLK8	CCDC82	MATR3	PNOC		CNOT1	PTGFRN
LOC151009	LRRC23	SAMD4A	RFWD3	BAG1	PSIP1	NEDD9		TMEM55A	KCNQ5
SLC6A9	FAM200A	GRAMD3	KLK10	TMEM60	EFNB1	FZD3		NAB1	ZC3H13
EXOSC4	SIK3	SUN1	DLC1	SLC7A1	YTHDF3	CSAD		CTSG	BARD1
CLYBL	PCM1	FAT4	MAGEH1	CMBL	NAPEPLD	NR2C2		DCTN3	MFAP3L
BAI1	CCDC22	KLHL3	KIAA1967	NETO1	RCAN1	AMBRA1		ITGAV	SVIL
TRAK2	SENP1	NTF3	KDM3B	MOSPD1	NPR3	ORC3		ZADH2	CARD8
MYO1B	SYNCRIP	LPP	FYTTD1	DHX15	RGS11	CASP3		DNMT3A	IQGAP3
TMEM204	MDGA2	SMARCE1	FAM98B	TESK1	ZDHHC8P1	DDX18		PNPLA3	NADKD1
MAGI1	NES	PRKCA	AP4M1	PYCR2	ZNF692	EIF4B		ANK2	AADAT
MAPK8IP3	PARS2	ACSS1	SEPP1	NPNT	SAP18	SGK3		AGT	KDELR1
PRRG1	HIRA	LAMA3	ENPP2	GLTSCR2	MINA	SKP2		C1QC	HCRTR1
SOX6	MKI67IP	PHAX	SYN2	MAGI2	BZW2	CNIH4		SIGMAR1	GABRG1
ZNF516	HRASLS	DPY30	SH2D1B	FAM19A1	IPO7	HOXB3		SEMA6C	PQBP1
HIST1H2AC	APP	SORCS2	C12orf23	PLLP	SEMA4G	ITGB8		PRKX	LCP1
KIF3C	FAM46C	AP2S1	ARPP19	ACTL6A	DCAKD	CSPP1		YTHDC2	GABRA4
ATP11B	JPH3	SPOCK3	TM2D1	DNAJC10	SYNE2	SUFU		EPHB2	SIK3
LGR6	CORIN	CETN2	BFAR	HIVEP3	KRT82	ROBO4		UBR4	CCDC22
PRR18	ICA1	CHTF8	ETFB	SDE2	LZTS2	ISLR		PTP4A3	SENP1
RAB35	KIF1C	CRISPLD2	TAF2	TTF1	RPRML	ZBTB11		CCDC109B	METTL22
NLGN4X	ZNF471	CDK15	CHURC1	CCDC3	MAT2A	ATXN7L1		KLHDC4	SYNCRIP
LRRC3	HTR2A	SLC38A1	ERO1L	SATB2	DCBLD2	SLC1A3		MYO10	SDK1
TDRD6	ACOT9	TMEM160	UNC80	IPO5	WEE1	HEPACAM		SCGN	NES
CD37	ACLY	PMS2	PANX1	NRL	VPS13A	PLEKHJ1		B3GNT2	RPS21
EGLN1	RCOR3	GLIS3	UBL5	ALDH7A1	TEAD1	MAP3K12		GOT2	ABAT
COL9A1	DSCAML1	FZD7	RPP40	DOK4	AHR	TBC1D19		PIK3R3	TMEM173
CELF3	PGM5	CD9	LCOR	AIMP1	CDKN1B	HOXB8		KCNN2	APP
HINT1	PRKD3	OPRD1	ANXA2R	SF3B14	ABHD10	SUV39H2		MYF5	FAM46C
HIST1H2AE	TMPO	SOCS4	FNTB	AMBN	SULT1A1	RPUSD3		MRPL55	ICA1
LOC285696	TRAF5	BEND4	PVRL3	USP13	CLMP	XRCC5		HIST1H2BA	TFG
ABCB1	TXLNA	FCAR	TGFBI	TMEM8B	RNF115	SERBP1		LOC151009	KIF1C
FANCM	FTSJD1	CADM1	GNPNAT1	CCDC149	CDC27	SPSB3		GRHPR	HTR2A
RAB31	BTAF1	COL19A1	KCMF1	TP53I3	ZMPSTE24	LMNB2		PI4KB	CLSTN3
MBP	PCNP	EPB41	RGS5	ATP5SL	PTK2B	GALNTL2		PHTF2	ACOT9
HADHA	CD109	EIF2AK1	MAP2K7	CCDC102A	NT5E	PIN4		EXOSC4	GREM1
TMEM237	HBEGF	MAGOH	BMP8A	RHBDL1	SMAP2	STRAP		CLYBL	RCOR3
MRPL9	RRM1	MEGF10	RHOJ	AQR	FBXL16	CLK3		BAI1	FBXO18
PCLO	CHAF1A	TERF2	EEF1E1	CAMK4	ACACB	SLC39A3		TRIM11	DSCAML1
TSPAN14	SLC25A3	AMACR	FPR1	DST	SYT13	PACSIN3		CACNA2D1	BANP
PSG4	EMX1	DDX60	CYB5R4	PCDH18	CEP57	ZNF579		ZNF516	TMPO
SLC25A40	NUP155	GREM2	RHBDF1	LIN9	NDE1	ACAD10		N4BP2L1	ITPR1
ZIC2	MCM7	GADD45B	RAD21	ANP32E	RAI14	ANKRD6		KIF3C	PGAP2
LOC158696	ZNF264	VEZT	CTRB2	ITSN2	TRIP6	NOXO1		ATP11B	TRAF5
IQCA1	RARS2	TTC39C	MICAL2	SEPSECS	OPTN	BIRC5		LGR6	DDX23
FGFR3	NFKBIZ	DHX37	EFNB1	RTCA	EPHX2	CDC20B		MAF1	CCNB3
DCLRE1C	PPP1R3B	NCALD	RAPGEF5	MCPH1	IVD	ZNF598		NLGN4X	CEP97
B3GNT5	APAF1	LTBR	MEPCE	PCTP	SYT17	SORBS2		LRRC3	NTSR1
DCUN1D5	SRA1	CHL1	RGS11	IPO4	MPP5	PCNA		VAV2	RRM1
AKR7A3	ADAMTS5	AFAP1-AS1	GFAP	SLC10A7	MCM10	MAPKAPK5		CD37	SLC25A3
ENPEP	TMEM135	SLC38A4	CCL25	PNN	NEO1	CTDSPL2		POLR1E	EMX1
NUP50	KIF11	ASPA	DPYSL2	FOXJ3	BOC	B2M		FANCG	STIM1
FLT3LG	KCNJ16	BMPR2	BZW2	CDC14A	JAK1	NUCB2		FEZF2	CCDC28B
TACC3	CCT7	RIT1	CFDP1	HJURP	MSN	DCLK2		LYZL6	PRSS23
KLHL24	HES1	METAP2	PAIP1	DHODH	GART	SMUG1		CELF3	TEC
TMEM53	GPC2	MPP7	MFSD2A	NOS1	FBXL4	PHB		TCEB3	CDC42EP3
TSPAN7	SLC15A4	TAPBPL	EPHA5	TM9SF1	WDHD1	PTER		TRIM17	SHC4
UGT8	POLE2	SPATA6L	C19orf6	SEPHS1	LSM6	DHX29		LOC285696	EIF3I
GFER	SLC22A4	KPTN	DCAKD	NCOA3	FAM222A	CBX5		ABCB1	PFKFB3
GNAI3	EIF2C4	MRPL23	RPRML	KATNAL1	SLC6A6	EIF3J		FANCM	ADAMTS5
PRMT6	NDUFA2	KGFLP2	MAT2A	BTNL8	JRKL	CDC20		HIST3H3	GYS1
CD2AP	E2F1	IFIT2	DCBLD2	DNAJB6	KDM3A	DEPDC1		EFHC1	FXYD6
MSI1	HCRT	IFIT3	TMEM231	MCL1	ZCCHC4	RASSF4		RAB31	SCRG1
NTNG1	GATS	EMC6	BLCAP	SYT1	MED12	UBE2D3		NUBP2	PIP5K1B
BTN3A3	CNR1	ARHGEF2	PLCD3	CYB5A	IQCK	METTL9		ALS2	IMMP1L
LY6E	UHRF1	NUFIP1	CDKN1B	ITPR2	CD276	C1orf84		STOML2	KIF11
WDR75	PPP2R5A	ME1	ABHD10	RRP1B	ANKRD13A	PUS3		XK	KCNJ16
COL18A1	RTN4R	RBM3	ABCE1	ATPBD4	TLE1	ZNF385A		CCL23	ARVCF
SIPA1L2	DTL	EIF1AX	CLMP	GLIPR2	IRF2	TMEM177		PCLO	CCT7
ATP11C	ACN9	GATM	CD74	KSR2	CNTN5	IDNK		TSPAN14	TMPRSS13
COMMD10	ABRA	SMAP1	USP39	SEL1L3	MFSD11	MATK		CYBB	POLE2
RAD51C	PTPRD	AGXT2	PTK2B	DPH5	TMEM62	SRSF5		FGF13	WNT10B
ZNRF1	CHRM5	NUDT1	NT5E	DHX38	PNOC	EPB41L5		AKR7A3	E2F1
FBXO9	SENP6	PNCK	FGF9	TTC14	ATF7IP	TTC28		CDH8	ARX
CD36	EIF2C3	SNAP91	FBXL16	CLTA	ATP5O	MTCH2		VAPA	CNR1
HMGN4	ZNF821	IFIT5	TGM2	ITPKB	SRGAP3	RMI1		RASGRP1	UHRF1
NUP133	LPL	ST3GAL6	ILF3	AGPAT5	TNFRSF19	VIM		NUP50	AP1G1
RNASET2	HNRPLL	LIN7C	KARS	ACOT13	TNNT1	FUNDC1		SRI	WSCD1
CSF1	ANGPT1	FAM117B	EMB	KIAA1841	FZD3	MAST1		TMEM53	EIF2C1
NAT8L	MPZL2	TPT1	RAI14	DCAF12	MGAT5B	OSMR		TSPAN7	LIFR
APCDD1	DGUOK	PRLR	KIF4A	WTAP	AMBRA1	ECI1		UGT8	DTL
ITGA8	WIPI2	COL1A2	MMAA	ZNF804A	CASP3	PEG3		MAP3K4	ACN9
GBA2	DHX57	EFHA2	ARHGAP27	CDC5L	SGK3	KLHL7		EDAR	PTPRD
POLD3	TEAD2	FH	DERL1	CDC42BPA	SKP2	EEF2		GNAI3	LPL
ZFP1	RPL15	ZNF12	CHST1	APC	CNIH4	SRPR		PLA2G1B	NR1H4
HECTD3	XAF1	CD81	TTC23L	SLC2A1	RBPJ	ENGASE		SIT1	IGFBP5
AHCYL1	TYR	OPN3	MSN	ARL4C	ACSL1	ADCK3		MSI1	TEAD2
PCNXL2	RSPO2	IDH3G	MRPL35	MUTYH	ZDHHC23	SLC19A2		HSPB1	GAS2L3
KIAA1429	ANO4	CHML	GART	CDC42	MED14	OAS2		PAPD7	ADC
ERI1	PIH1D1	CLDN16	CAPN2	SCPEP1	HOXB3	SNX33		STARD13	TXNL4B
VMP1	TMLHE	RAPGEF3	ENPP6	PPIF	DIAPH3	IER2		ANKH	SLC17A7
ZNF696	UBE2J1	PHF17	RPUSD2	FXR1	RIMKLA	GPNMB		SRSF9	TFR2
TAF5L	TRIM22	VPS37A	SLC6A6	RALGDS	CSPP1	PSME4		TMTC1	RSPO2
SOX3	ACTL6B	ISOC1	JRKL	CSNK2A2	HNRNPF	CDK8		SIPA1L2	FAM189A2
GPR176	EZH1	MPHOSPH10	C2orf61	DGKE	MAP3K12	KIAA0141		HSF1	ANO4
AP1AR	ZNF776	DIEXF	KDM3A	AGPAT3	ERI2	ST3GAL3		MID1IP1	SOS1
APRT	EIF3E	PLD5	MAK	TMEM175	PREX2	CCDC130		ALDH1B1	HDAC3
CGREF1	RIMKLB	SIAH3	KRT77	VSIG10	WBP1L	AASDHPPT		AGPAT2	GRM7
HINT2	GRM7	NFIC	LDLR	ARNT	PTPRO	SELL		RAD51C	RIMBP2
ACACA	MAP7D1	GNPDA2	CD276	ZBTB40	SERBP1	LRRC59		PLRG1	ALCAM
WDR12	RIMBP2	CAPSL	RFX7	RAB23	LYRM1	SH3GL1		FBXO9	LMLN
PRKD1	ALCAM	SERINC2	CNTN5	RRAS2	AS3MT	MRI1		PIEZO1	ACOXL
PREB	HPGD	ADAMTS19	ATF7IP	CBLN3	ASCC3	GTF2A2		KDELC2	THRAP3
PRR11	KIF5B	AZIN1	TNFRSF19	TAOK3	PCDHB2	STK31		RNASET2	PIGU
SPTBN5	BECN1	SYT14	SLC34A2	PRPF38B	PCDHB5	TPCN1		LGALSL	IRF3
PARD6B	VASH2	FKBP3	NEDD9	DCP2	TMEM159	IPO13		FBLN1	NPTX2
IPO8	HSPA4	SLC7A2	CSAD	MSI2	CALCOCO1	MCM6		EXPH5	SMC5
PMS1	BCL6B	VDR	LOXL1	DENND3	YAP1	LOC150622		TRPC4	GLRA3
CASP1	ZNF587	TINAGL1	ADAL	MXRA5	GNG7	IQSEC1		GBA2	ZFHX3
BCAS4	SMC5	PDAP1	CASP3	LRRC16A	STRAP	ZNF671		PTPN1	BCL2L11
PSMD6	SNN	MFAP3L	DDX18	BAX	C11orf58	ISL2		PNPLA4	SMAD5
KAL1	SMAD5	BCL2L1	EIF4B	FGFRL1	LRP2BP	CCDC24		B4GALNT3	USP46
TAL1	KPNA3	CCDC50	IK	ADAMTS9	TMC8	PEBP4		ABCB10	TXNDC11
SLC5A6	ACHE	PLD2	SGK3	LARP7	RASSF2	RNF165		PCBP3	NAALAD2
TP53INP1	NAALAD2	COL2A1	ZNF280D	FGF21	SYPL1	TSN		HECTD3	BCL9L
CNTNAP4	CDKL1	TBC1D23	MED14	GSK3A	PACSIN3	GAS1		AHCYL1	CDKL1
SLCO2B1	ITGB1	NET1	HOXB3	IGF2R	ZNF579	ARL5B		ADAP1	ACADVL
ERC1	FASTKD2	ABI2	PUS7	FTL	OXNAD1	RCN2		CLIC4	ACSF3
BMF	GGT7	RANBP3L	RIMKLA	RPP25L	ANKRD6	POGLUT1		LRTOMT	GNPDA1
PRICKLE2	RNF125	DGCR14	H2AFJ	LRFN5	IGFBP2	TICAM1		VMP1	RNF125
SLC1A4	SMPD1	MINK1	TMEM184C	ELOVL1	NUP160	HAVCR2		ICA1L	LGI1
KCNC4	MED28	SLC23A1	CSPP1	CNOT1	EMILIN3	TNFRSF10B		PKP2	APBA1
STOML3	BRCA1	GABRA4	HNRNPF	NAB1	WLS	ZNF418		TAF5L	BRCA1
HIST1H2AG	SAV1	GPATCH4	INSIG2	SEMA3C	C9orf64	LOC441601		SOX3	SAV1
RAPH1	FAM167A	PLP2	PPCS	ZADH2	SULF1	SMARCC2		GPR176	GRIK1
NDST3	SERPINB9	PCM1	ZBTB11	DNMT3A	SPI1	SLC26A11		APRT	DPAGT1
MOCS3	VHL	CCDC22	SLC1A3	GPBP1L1	PCNA	TNFRSF10D		LCN15	TSPYL2
EHD4	PPM1A	SENP1	CKAP5	PNPLA3	ATP2B2	TEKT4		CDH18	NRP1
ABCA2	NCAPG	SPATA24	HEPACAM	MED8	PKD1	RGS6		ACACA	SYBU
TTC38	SERPINB6	SYNCRIP	PLEKHJ1	ANK2	PTER	ETS1		RAD54B	NCAPG
MPV17	SNX13	FN1	TBC1D19	C1QC	CBX5	RORA		ALPK1	VRK3
MTRR	ABHD16B	MDGA2	HOXB8	TM7SF3	DEPDC1	ANKZF1		PDZK1IP1	SNX13
TUBGCP2	RRP15	ZNF542	PREX2	SIGMAR1	UBE2D3	TRMT5		GLT6D1	JUN
MCM3AP-AS1	PPAT	MAP1LC3B	NCKAP5	CSE1L	COG5	RNF213		KAL1	PPAT
ZC3H11A	TGFB2	FLNA	XRCC5	SEMA6C	METTL9	LRRC48		CBFA2T3	RACGAP1
CAMKK2	TRPM6	C1S	STIM2	NPHP1	C1orf84	KIF2C		E4F1	CLPP
GTSE1	CTSB	CEP170	SPSB3	KDM1A	ZNF385A	PLXDC2		ANAPC1	SSTR2
GTF3C2	USP37	ZNF583	PCDHB2	PRKX	SPOP	ZNF329		STIL	TGFB2
CCNF	COG1	MKI67IP	CASK	CCL27	MAB21L2	TP53TG5		ATP2B4	EDEM2
GRIN1	HOPX	RPA3	PCDHB4	GLS	CDON	TMEM70		ERC1	IWS1
METTL14	ZMYM1	MPPED2	CALCOCO1	IPO9	CASKIN1	SF3A1		BMF	AIM2
LHFP	GDA	USP24	SP4	UBR4	ATP8A2	LONP1		KCNC4	NRN1
TPP2	MERTK	FAM46C	ADRA1D	GPSM1	TTC28	TBC1D1		UAP1L1	ZDHHC4
FBXW7	HELLS	CORIN	GNG7	RUNX1T1	MTCH2	ZNF131		ABCF3	ZMYM1
GHITM	PFDN2	ICA1	C11orf58	DNAH5	PTPN11	STAT2		EFCAB3	GDA
SH3BP2	TRPM3	ISG20L2	EXOC5	CCDC109B	RMI1	ALKBH5		HIST1H2AG	HK2
KLHDC1	ZFYVE27	KIF1C	LRP2BP	PIK3R3	NTRK2	LLGL1		RAPH1	CRB3
TMF1	LNX1	HTR2A	ISOC2	MYF5	NME7	CBX3		NDST3	USP2
PSMG3	PROX1	ACOT9	PCDHB9	LOC151009	BVES	MKKS		OASL	LNX1
PCNT	DEDD	CCDC81	NRXN1	GRHPR	ECI1	EID1		LRR1	PROX1
NPDC1	C15orf41	ROBO1	ACAD10	CLYBL	VGLL4	PIK3CG		MFSD3	DEDD
DCLK1	KLF9	GREM1	ANKRD6	BAI1	PIK3C2G	ADD3		CDH11	MPDZ
PSMD2	LIMS2	OPA1	RPL3L	TRAK2	PEG3	PI15		PACRG	KLF9
KLHDC2	SLC8A1	PARD3B	IGFBP2	MYO1B	EEF2	MMACHC		EHD4	SLC8A1
NTN3	DGKB	NFXL1	NUP160	MAPK8IP3	LHFPL3	ETNK1		C18orf15	DGKB
PLA2G4F	ZMYM4	CEBPZ	PDCD11	RFX5	INHBB	AKR1A1		ABCA2	PARPBP
TXNL4A	DPYSL3	PEX5	BIRC2	RALBP1	HR	PLTP		UCN	BBX
TPH1	THY1	PRKD3	STEAP3	ZNF516	NUPL2	GLS2		NEBL	SLC6A11
CHMP1B	BMP1	KPNA6	MYBPC3	HIST1H2AC	KDM4A	PLEKHG4B		MPV17	CPNE7
MDM4	PARPBP	TMPO	C9orf64	N4BP2L1	ZRANB3	KLF3		MAB21L1	FGF11
STRN3	SLC6A11	GLDC	ZNF652	KIF3C	PLEKHA5	ATP5B		GTSE1	SMYD2
VPS39	CPNE7	PFDN1	SORBS2	ATP11B	PSME4	TIMM17B		GTF3C2	WNT7B
TBC1D24	CCNYL1	EXOC2	MAPKAPK5	LGR6	CDK8	BAZ2A		KIF3A	SLC22A23
GUCY1A2	CPSF4	TRAF5	CTDSPL2	RDM1	ST3GAL3	RNFT2		GRIN1	SYT9
AFF4	WNT7B	DDX23	GRSF1	NLGN4X	GPR135	MMD		METTL14	GDF5
POLD1	SLC22A23	CEP97	NTHL1	TDRD6	MALSU1	RBCK1		RDX	ZNF584
KIAA1324L	PCMTD2	MREG	SMUG1	EHBP1	GLI2	CREBBP		TPP2	ABTB2
KRIT1	SLC7A4	NTSR1	DHX29	COL9A1	SOX11	MAST2		FBXW7	JAKMIP2
SAAL1	SEC24A	SUCLA2	PMPCB	CELF3	RTN1	EAF2		GHITM	ZNF215
USP53	AGA	G6PD	RASSF4	N4BP2L2	SELL	CCDC158		KLHDC1	DPEP1
IMPA2	NFIB	NUP155	SLC28A3	HINT1	NRCAM	CHRNA5		CALY	SETD5
ZNF7	SYT3	PSMA3	UBE2D3	POR	STK31	MORC2		GPM6B	PVRL1
PARD6G	PARD3	ZNF23	METTL9	CCDC155	UBXN6	SLC15A2		MYH14	NFIB
TNFAIP8	PPFIBP2	RABEP1	PUS3	LOC285696	METTL18	TBC1D4		DCLK1	POLR2A
CA4	DTNA	CDC42EP3	SPOP	ABCB1	KCNB2	FKBP14		KBTBD3	PAK2
PDGFC	MPHOSPH8	NFKBIZ	MAB21L2	FANCM	CACNB2	PIGK		DMXL1	ELMOD2
CD53	SAMD12	EIF3I	SRSF5	RAB31	MCM6	MRPS30		PSMD2	PPFIBP2
SKIDA1	TMEM106B	ADAMTS5	ITGA5	NUBP2	LOC150622	GPHB5		HCRTR2	DTNA
CPNE8	NCDN	TMEM135	CASKIN1	STOML2	RASL10A	CDH22		NTN3	SAMD12
IFT172	DDX46	ZPLD1	JUNB	MBP	PLBD2	WDR89		MAN1C1	TMEM106B
CHRD	SLIT2	FAM71C	RMI1	HIST3H2A	CC2D1A	MORF4L1		CDH12	MPP2
CACNA1C	SLC39A14	ARVCF	FUNDC1	TMEM237	ZNF671	ZBTB44		ARAP2	SLIT2
DYNLRB2	CENPF	CCT7	OSMR	CCL23	DACH1	CD86		HES6	TCP11L2
FAM190B	TCP11L2	GPC2	ARPC2	PSMD7	FITM2	SSRP1		EIF4G1	CDH6
S100A8	TAF13	SLC15A4	PSEN2	MRPL9	DARS	BAHCC1		CHMP1B	INTS6
ZNF701	CRBN	ETV3	LRRC40	PCLO	ZCCHC6	ATG3		QKI	MRPL19
FAM60A	HRH1	ARID4A	CXorf36	TSPAN14	ELMOD1	CCDC80		TNAP	ENTPD1
TFAP2C	INTS6	NDUFA2	NFIX	EPX	DPP9	GPR85		CDHR1	TRIM28
ATL1	TTL	NRP2	SRPR	CYBB	RNF165	RFC5		MC5R	CNNM1
EMC10	CNNM1	ZNF547	OAS3	SLC25A40	GAS1	ELMO2		ARRDC1	TRO
PRMT2	IGSF9	ACTR6	YSK4	ZIC2	JAZF1	PIK3IP1		AFF4	C12orf59
FANCB	TRO	ADSS	SLC19A2	LOC158696	ZDHHC13	C9orf47		POLD1	GPRC5C
ZBTB5	YIPF5	ZBTB8A	OAS2	DCLRE1C	SEMA6D	SKA1		KIAA1324L	KLK15
FANCA	LRPPRC	CNR1	VWA3A	B3GNT5	TNFRSF10B	ANKRD28		SLITRK4	ZMYM2
FNDC4	ZMYM2	UHRF1	SNX33	TBL3	SIPA1L1	STAT6		P2RY2	TIAM1
HSD17B4	TIAM1	CLEC4A	GEMIN5	DCUN1D5	SLC26A11	DLD		SAAL1	ARL4A
DNAJC1	ZNF330	SCYL2	PSME4	AKR7A3	SIX4	ZNF295		IMPA2	KCNK2
SPG20	HTR4	PPP2R5A	FERMT1	NUP50	TEKT4	SPAG6		PARD6G	MPDU1
AGBL4	MAPRE2	BHLHE40	KLHL1	BTN2A2	NARG2	OXSM		CA4	NHEJ1
IL1B	HMX1	AP1G1	CTDSP1	B3GAT2	GSX1	EVX1		PDGFC	KIF20A
KIF21A	MAPK1	WSCD1	SELL	TACC3	RGS6	TMED3		CD53	LRRC4C
TSHZ2	RFX4	ACN9	GTF2A2	SNAI1	MND1	CKS2		RGR	MKL2
DMTF1	LRRC4C	RBBP4	METTL18	TMEM53	ATM	PARP14		CARD9	ZNF670
HCN2	SLC20A1	CHRM5	KCNB2	HDHD1	PLXDC2	PKIA		SKIDA1	GLG1
TMEM120B	MKL2	RNGTT	MRPS21	TSPAN7	PDE4D	RRM2		CPNE8	SRXN1
BAZ1A	TPBG	SENP6	LOC150622	UGT8	PGM2	TIMM10		CHRD	FUNDC2
C11orf92	ZNF670	OCIAD2	KIFAP3	GFER	STC1	MRPL12		SYCE1	TUB
ZNF180	KLK7	SRSF12	PNPLA8	GNAI3	LY96	SRRM4		CACNA1C	RFWD3
CMTM4	TUB	EMC4	ZNF671	PLA2G1B	PROM2	SLC6A19		PDPK1	SLC4A1
CACNA1B	RFWD3	MTCP1	ARHGAP26	NPAT	ZNF200	GPR17		FAM190B	SYT16
TSG101	SLC4A1	LPL	FITM2	CD2AP	SLC44A5	ME2		SOHLH2	FAM53C
ACE	BRPF1	FCRL2	PF4	MSI1	ZNF131	ZNF500		S100A8	HSP90B1
CDC34	PPM1F	IGFBP5	ZCCHC6	BEST4	KCNIP3	LRRC3B		FAM60A	DLC1
ZNF451	SYT16	HNRPLL	MED9	LRIG1	PNPT1	DNAJB9		TFAP2C	RORB
VPS8	C17orf65	FAM43A	DCAF15	SLC9A3R2	CBX3	SIK2		SAA4	EFNB3
ALKBH8	HSP90B1	HNRNPU	MPP6	MVD	ADD3	PABPC5		SPATA6	FREM1
CROT	DNAH6	DGUOK	TSN	ANKH	PLAC4	ADRA1A		TRDMT1	STXBP2
MID1	MYO5A	ATF3	ARL5B	TMTC1	DCAF4	NAA50		ZFP106	FAM98B
PALM	DEF8	RAB39B	RCN2	SIPA1L2	CRISPLD1	PRKAB1		FANCB	SLC25A39
FAM198B	ZNF397	ATP8B4	NAV2	HSF1	PRKAR2B	SPTB		ZFP112	EPHA7
ABCD2	SLC1A2	DHX57	ZDHHC13	GSTM4	FAM114A1	GRIK2		FNDC4	PPARG
CADM2	FAM98B	RICTOR	MBTD1	ATP11C	POU3F2	CA12		EXTL1	ZNF496
PPP2R1B	SOSTDC1	ANO4	RINT1	ALDH1B1	ZNF687	ADAM15		IL1A	SYN2
ATP5F1	SLC25A39	PIH1D1	RDH10	AGPAT2	BAZ2A	FOXE3		FSTL4	SIGLEC10
CDK6	ENPP2	BRI3	LOC441601	COMMD10	HBP1	LRRC45		BSG	MBLAC1
SPTY2D1	OSTF1	PLCE1	CUL5	RAD51C	KCNH5	CD180		DNAJC1	ZNF160
SRCIN1	TTLL3	ZNF362	TRIM2	ZNRF1	KLHL5	RASSF8		DENND5B	CDCA2
SLC2A13	LRCH3	UBE2J1	SIPA1L1	FBXO9	MAST2	FLRT3		SPG20	ETFB
SHB	ZNF496	ZNF776	PLK2	CD36	CHRNA5	SLU7		CFL2	TAF2
CEP85	PRELID2	SOS1	GSX1	HMGN4	PSEN1	FCF1		HEATR5A	CYB5D1
INO80	MED17	EIF3E	CDHR3	KDELC2	MORC2	TES		DNAJC17	ZFAND5
PTBP1	C12orf23	SOX7	ANKRD52	RNASET2	ANKRD45	SIN3B		TMEM120B	CHURC1
TMX1	GOLGA3	GRM7	TRMT5	SNHG7	SCRN1	XAB2		BAZ1A	STAG3
PRR16	WDR59	MAP7D1	RNF213	FBLN1	FKBP14	SLC50A1		BCAS3	FZD8
FILIP1	ZNF160	UQCRQ	IMMP2L	EXPH5	CENPL	PBK		SNX8	SCD
BEND5	CDCA2	LEAP2	ZNF329	FCN1	PIGK	TMEM144		ZBED4	ERO1L
SLC35F2	TAF2	NOSIP	RCHY1	MAMDC4	UBAP2L	ATP10B		LRRC57	GALNT6
PRIM2	CHURC1	SOX9	SEC63	GBA2	CDH22	SRSF1		MEIS1	ANKRD49
RAP1A	FZD8	GABPB1	DIS3	POLD3	WDR89	PTS		CDC34	CLOCK
CMIP	ERO1L	SOS2	PAK7	PNPLA4	TUFT1	DCC		TSKU	LCOR
PPP2R3C	BTBD11	THRAP3	TMEM70	ZFP1	RAB4A	METTL1		FGF22	HLX
FKBP4	UNC80	EPC1	ANXA9	B4GALNT3	NPY2R	KCNE4		WWOX	FNTB
ARID4B	FBXL21	FCHSD1	SMEK2	ABCB10	GPR85	GLYAT		PTPLA	EIF3H
RBM38	CLOCK	ZSCAN20	PRKCB	HECTD3	ADAMTS8	USE1		MID1	FKBP1A
ITFG2	FNTB	HPGD	ZNF131	AHCYL1	CBLL1	KALRN		PALM	PIWIL4
TRMT61B	DSN1	PIGU	STAT2	CLIC4	FAM162A	LSM5		HPD	ECHDC3
SRFBP1	EVI5L	KIF5B	PYROXD1	PCNXL2	LOC554206	ZBTB20		ABCD2	PILRB
SENP2	PVRL3	RRAS	ALKBH5	KIAA1429	KLHL4	PQLC3		CADM2	RGS5
TRAPPC6A	FUT4	VASH2	GDAP1	LRTOMT	NSUN4	HIATL1		PIGA	NSFL1C
DDX20	EIF3H	WDR54	WFDC11	RNF186	TSPAN10	MPO		PPP2R1B	HAS1
PCGF2	ECHDC3	HSPA4	LLGL1	ERI1	SKA1	MLEC		TOMM20	FERMT2
ARID3A	PILRB	BCL6B	SCNM1	VMP1	PRICKLE3	DDAH1		CDK6	THBS1
EXD1	GNA14	NPTX2	TNNC2	GEM	SESN1	MRPS26		SRCIN1	EEF1E1
SEH1L	LARS	TNS1	EID1	PKP2	DLD	CAPZA2		SLC2A13	ITPKA
ADAM22	LDHD	CD84	ADD3	PIK3C2A	PROC	PREX1		SHB	KIAA0195
PIP4K2B	CHST11	TMEM74	PES1	SOX3	ZNF295	NOL8		ZNF296	TCF7L1
TLR10	MAP2K7	GLRA3	NXPH2	TRAF7	TMED3	MRPL44		NKX2-2	PSIP1
CKM	BMP8A	UFSP1	ETNK1	GPR176	FUBP1	NT5C3		CEP85	KCNE1
SNCAIP	ITPKA	NAALAD2	AKR1A1	APRT	CKS2	FOXO3		PTBP1	PCDH8
ANKRD18A	GJC1	FASTKD2	MRPS25	CGREF1	PARP14	ELAVL1		PRR16	C19orf66
SELO	MATR3	TTC31	PLTP	ACACA	SECISBP2	GNS		NLRP6	EFNB1
OIP5	PSIP1	RNF125	UBE2M	WDR12	RRM2	RNF219		GPR34	SHISA6
CEP192	RAD21	APBA1	CRISPLD1	YBX1	SPICE1	ERH		SLC35F2	NAPEPLD
ALK	CD96	BCDIN3D	PRKAR2B	YPEL2	PRDX2	FOS		SIGLEC9	SH3BP5L
MFSD4	NOC2L	NRP1	TIMM17B	PRKD1	SLA	SNX18		THBS2	FUT8
NIPAL2	MICAL2	NAT16	MMD	PREB	GPR17	LPIN1		RUNDC3B	RCAN1
MAOA	EFNB1	PPM1A	EAF2	ALPK1	MRPS14	LOC284837		PRIM2	NPRL3
ZMYND11	EFTUD2	SMYD3	GNRH1	PARD6B	SPINK5	POLI		PPP2R3C	NPR3
KBTBD7	YTHDF3	RAB33B	CHRNA5	IPO8	SIRPA	HDAC2		FLYWCH1	MEPCE
TPM3	MOCOS	SERPINB6	PSEN1	MLST8	PCDH11X	BRCA2		MLLT6	GUSBP5
MDH1B	NAPEPLD	CD59	ANKRD45	UBL4B	COQ6	WIPF3		KISS1R	GFAP
ROPN1L	MGC45800	PHF14	SNX27	EDF1	ROGDI	IPMK		PCGF2	MINA
GXYLT1	C5orf28	TMBIM1	SLC15A2	PSMD6	NAA50	PPIB		MYO7A	DPYSL2
WNT2B	TCP10L	USF1	FKBP14	KAL1	PRKAB1	CENPK		ARID3A	BZW2
FAM57A	MEPCE	SSTR2	PIGK	SLC5A6	SMAD4	PTPN18		ADAM22	CSF1R
CNN2	DHTKD1	XPO7	BTLA	FBXW5	GLDN	UMPS		HMGN2	NLRP12
ETAA1	TSEN54	TGFB2	METTL6	TP53INP1	CTBS	ZNFX1		CD33	SYNJ1
CLDN9	GFAP	ALKBH7	TUFT1	GNE	FAH	RBM43		B4GALNT4	IPO7
E2F8	ZNF692	IWS1	SMC3	ATP2B4	TNR	PRDM1		AP1S2	HAS2
ERCC1	RBL1	TRPM6	TMEM100	LDOC1	COG2	2019-09-04		MRGPRX1	SEMA4G
LYST	FAM178A	USP37	SSRP1	CNTNAP4	SEC22A	LOC283174		TULP3	PARVA
LCMT2	PAIP2	COG1	RARB	ERC1	SOBP	GPX8		SNCAIP	BHLHE22
IDS	MINA	DNAJC5	COLQ	BMF	CA12	WASL		ANKRD18A	EPHA5
THOC6	LUC7L	CREB1	ATG3	PRICKLE2	FAM84A	EEFSEC		OIP5	ENDOD1
TSPAN9	BZW2	HOPX	RAB4A	SLC1A4	CCNJL	MAVS		PAQR4	SYNE2
HRSP12	SYNJ1	FIS1	LURAP1	KCNC4	STMN2	2019-09-15		RALGAPA1	RPRML
FOXA2	GCNT1	ZMYM1	CCDC80	TBC1D17	BAG4	BICD1		SATB2-AS1	MAT2A
DOK5	IPO7	GDA	GPR85	HIST1H2AG	C11orf1	CCT4		PLCG2	JMJD7-PLA2G4B
STK3	MFSD2A	MERTK	STK32A	USH1C	OGDHL	SEMA4A		MFSD4	DCBLD2
ZSCAN29	SEMA4G	EIF6	KLHL4	RAPH1	TM4SF18	ORAI1		CARD11	WEE1
CTPS2	WNT3	PFDN2	PIK3IP1	NDST3	C1QTNF2	STT3B		FOXP1	AHR
PLXDC1	PARVA	PRPF6	PRPSAP2	LRR1	TMEM38A	KDM5C		NIPAL2	PLCD3
ZNF804B	EPHA5	LNX1	STAT6	RNF38	CREB5	FOXP2		CDKL3	CDKN1B
SPATS2L	ENDOD1	DEDD	CCNI	CDH11	FLRT3	ADAMTS10		TPM3	ODF4
ZCRB1	ITGB3BP	RAB2A	PROC	C18orf15	SYK	KIAA1804		RPL23	VAMP8
SNX2	DCAKD	MPDZ	SPAG6	ABCA2	SULF2	SGOL1		DDX42	RAB27A
C2orf69	SYNE2	PRKAA1	FUBP1	TTC38	TES	DUSP4		TLR6	DERL3
RFC1	LZTS2	LIMA1	LSAMP	MLLT4-AS1	AGAP2	RDH11		ZNF175	CLMP
BET1	ALX4	LIMS2	PARP14	NEBL	CCDC25	CSTF2T		GXYLT1	PAK6
RAB22A	JMJD7-PLA2G4B	PHF15	KLF11	NACC2	GNPAT	MALT1		CHMP2B	CDC27
HMHA1	DCBLD2	DGKB	EIF4ENIF1	TUBGCP2	XAB2	COX16		ABCA7	CD74
FDFT1	WEE1	ZMYM4	WDR52	RALGAPA2	DLAT	DCDC2		E2F8	IDH3B
SNRPD1	ITGB4	DPYSL3	CRHR2	CAMKK2	BCL11A	FGD4		PSMC5	PTK2B
EIF4EBP1	AHR	BMP1	PKIA	PPARA	AASS	APBB1IP		PTDSS2	NT5E
RPL9	PLCD3	BBX	TIMM10	GTSE1	VEZF1	LRRCC1		LCMT2	FGF9
DRD4	ABHD10	BUD31	MRPL12	GTF3C2	TBC1D5	SP100		THOC6	SMAP2
MIB1	ABCE1	SLC6A11	SLC13A3	CCNF	PBK	TYK2		C9orf66	SNRPB
ZNF213	CLMP	THAP7	GPR17	KIF3A	KCNF1	TMEM17		RNMTL1	ARNTL
MYADM	CDC27	CGGBP1	DNAJB9	SYNRG	SRSF1	VASH1		FHOD1	FBXL16
THBD	CD74	CPNE7	SIRPA	GRIN1	TRIM46	TEX9		FOXA2	NDE1
NDUFA10	USP39	THUMPD3	PCDH11X	METTL14	SDHD	CA13		DOK5	RAI14
SAMSN1	IGBP1	CCNYL1	ITGA1	LHFP	DCC	ITGB2		PLXDC1	TRIP6
NPEPL1	PTK2B	CPSF4	CP	FBXW7	COMMD2	PIK3R2		PIGV	OPTN
STK11	PSD2	SLC7A4	TNR	GHITM	FST	STAM2		SPATS2L	MMAA
PRKCG	ADAT1	JAKMIP2	ST3GAL1	KLHDC1	SLC16A3	SOX10		ZCRB1	IVD
CD93	SMAP2	SEC24A	AUH	TMF1	IL16	PRPF8		SNX2	UBE3B
PITX1	SNRPB	ZNF215	SEC22A	PSMG3	ZBTB10	BCAN		C18orf1	SYT17
UGDH	GPHN	DPEP1	GRIK2	ARF6	KALRN	CARHSP1		TP53BP1	DPP10
TTC39A	FBXL16	MPP3	TUBE1	2019-09-08	PQLC3	ZXDA		ADM2	ZNF684
FSTL5	SYT13	PAK2	UGGT1	NPDC1	RXFP1	BCAS1		HMHA1	NTN1
IKBKE	CEP57	ZC3H6	SGPP2	DCLK1	LIMCH1	C21orf67		ZBTB49	DNM2
MPHOSPH9	ILF3	ELMOD2	ISCA2	DMXL1	ZNF395	TAGLN		FDFT1	MCM10
ARHGAP21	IGF2BP3	DTNA	TM4SF18	RPS6KB1	HIATL1	RNF214		OPA3	GCH1
MAPK8IP2	NDE1	AHCTF1	FLRT3	PSMD2	STK38L	DPM1		SNRPD1	TMEM43
PHIP	EMB	ZKSCAN5	TES	HCRTR2	LIN28B	NOC3L		STX16	DCTN4
PITPNM2	TRIP6	TMEM106B	AGAP2	MAN1C1	U2AF1	BTF3L4		ZNF331	BBS4
RASSF5	OPTN	MPP2	BCL11A	ADD1	ANTXR2	IGDCC4		EIF4EBP1	TTC23L
DLL1	MTFR1	LEO1	AASS	CUBN	SIK1	PLA2G6		PRICKLE1	CHST14
SIX5	KIF4A	DDX46	FIBIN	ADIPOR2	MLEC	WNT16		CDH13	TRIM56
NAF1	HCN1	PRKCH	BBOX1	TXNL4A	ZWINT	CEP164		DRD4	JAK1
METTL21A	SYT17	CCDC108	SRSF1	PER2	ARNTL2	TDRD7		MIB1	MSN
GNAS	DPP10	INTS6	ZNF80	CHMP1B	CHN2	SLITRK6		ZNF213	GART
SPATA5	MPP5	BCL2L10	CHCHD6	FAM134B	NOL8	CSNK1E		EML2	WDHD1
STYX	CHST1	MRPL19	SDHD	QKI	CPEB3	NFATC2		ZDHHC1	CAPN2
RPL23AP82	MCM10	TRIM28	PTS	MDM4	ELAVL1	PSMD1		THBD	FAM222A
DYRK3	BOC	YIPF5	SNAPIN	CDHR1	ADAMTS6	FAM120C		RBBP7	SLC6A6
NAPB	ZACN	PTH2R	COMMD2	MYOZ2	PPFIBP1	THRB		UBE2Q1	DNAJC21
APBA2	DLG3	C12orf59	BCO2	TBC1D24	SNX18	SLC16A10		NDUFA10	KDM3A
CSNK1G3	JAK1	TXNDC15	FST	GUCY1A2	ZNHIT6	FANCC		THRSP	LAIR1
MAPKAPK2	SCN3B	LRPPRC	ZBTB10	MC5R	BRCA2	GPX7		SAMSN1	DONSON
PHF3	MRPL35	CCDC67	LSM5	UVRAG	PATL1	FADS3		FAM19A3	PHF21A
LGALS8	GART	TIAM1	FAM218A	POLD1	TMEM33	NCBP1		PRKCG	FOXO4
APLF	WDHD1	ZNF330	PUS10	KIAA1324L	STAU1	PMAIP1		DUSP21	TNIP1
GTPBP4	RPUSD2	HTR4	ZFAT	SAAL1	CENPK	PDLIM1		FSTL5	KCNK12
CDK14	LSM6	WNT8A	GPBP1	IMPA2	KIF16B	SPC24		EIF4E3	MED12
SYMPK	PTCD3	CTR9	C1orf52	PARD6G	METTL20	PELI1		KCTD21	DLGAP5
LCA5	SLC6A6	MYO5C	GRPEL2	TNFAIP8	ELAVL4	GRIN2A		ATP5D	ATP8B3
MUM1	OSBPL7	MAPK1	BCL10	CA4	UNC50	MCM8		OR1F1	LDLR
2019-03-01	DNAJC21	RFX4	ZNF277	TARBP1	C14orf162	EIF3M		ARHGAP21	BCOR
GTPBP10	KDM3A	NHEJ1	U2AF1	PGLYRP3	PRDM1	NLK		EPS8L2	ADHFE1
RANBP10	SETD4	CPNE9	MPO	PDGFC	FGD3	ZEB1		PHIP	CD276
HEATR1	MAK	KCNJ10	DIAPH2	RGR	2019-09-04	SLIRP		PITPNM2	ANXA6
STK32B	KRT77	CC2D2B	MYCN	SKIDA1	NTPCR	CPNE3		ERO1LB	ABI3BP
MRPL42	DLGAP5	MKL2	MRPS26	CPNE8	TTC12	GOLGB1		RASSF5	NLGN3
RPA1	LDLR	CSRNP2	CAPZA2	SYCE1	GPX8	AOAH		MED1	TLE1
CCND2	BCOR	ZNF670	SREK1IP1	CACNA1C	CCDC91	ADCK1		ACR	ATG14
BZW1	ZNF702P	GCHFR	NOL8	P2RY6	DNMT1	ARL6IP4		DMPK	IRF2
RGS22	C6orf162	PPP1R36	MRPL44	FAM190B	TEX14	AHNAK		EPHA3	GBF1
WDR37	SIDT1	CCNJ	GNS	S100A8	MYO3A	GBP4		SPATA5	TMEM62
NEUROG1	FBXO32	ZNF669	RNF219	ZNF701	SEMA4A	RAB3D		H2AFY	PNOC
MMD2	NLGN3	SEC22B	ERH	FAM60A	STT3B	TMEM97		DYRK3	ATF7IP
PON2	PSD3	ATP1B2	FOS	TFAP2C	TNMD	CCNA1		APBA2	ATP5O
SHC1	PPP1R12C	SCAND1	CDK19	SPATA6	B4GALT5	IKBKB		MAPKAPK2	NONO
DPM3	KRT3	KLK8	IGSF11	EMC10	TMEM189	AURKA		DMWD	SRPK2
RBBP8	PDE3B	RFWD3	SNX18	NFASC	SLC8A3	GRIA1		LGALS8	BCL9
TUBB1	CNTN5	SLC4A1	ZNHIT6	TRDMT1	GEN1	FBXL12		APLF	SLC35A4
CD99L2	MFSD11	PPM1F	HDAC2	PRMT2	FUT10	RTKN2		GTPBP4	NEDD9
NIF3L1	PNOC	ZSCAN21	PPARGC1B	ZFP106	SPG21	HIST1H2BB		NUDT4	MGAT5B
STX12	SRGAP3	KLK10	IPMK	FANCB	NCAPD3	TSR1		SBNO1	TNNI3
ANTXR1	KLF16	DLC1	ELAVL4	ZBTB5	WDR66	SUN2		CDK14	DFNA5
ORMDL3	NONO	MAGEH1	ZNFX1	FNDC4	ZGLP1	ARMC6		SYMPK	SGK3
CTRL	OXTR	KIAA1967	SLC30A9	FBXO10	MALT1	HIST1H1T		LCA5	SKP2
RAB3B	TNFRSF19	KDM3B	SEC61A1	HSD17B4	COX16	MAZ		MUM1	RBPJ
NR1D1	SLC34A2	FYTTD1	MYO1F	DNAJC1	FGD4	ELAVL3		HMGN3	SEC14L1
THBS3	NEDD9	FAM98B	CLRN1	SPG20	SYNJ2BP	RIPK2		2019-03-01	OSBPL3
CST2	FZD3	AP4M1	CCDC91	AGBL4	GARS	UBXN1		EIF4A2	TSR3
ARL13B	CSAD	SEPP1	MAVS	CFL2	MB	TMEM25		PGAP3	ZMAT2
RBM47	LOXL1	ENPP2	2019-09-15	MARS2	PART1	CBX7		SPRY1	ZDHHC23
HIC1	DDX18	LRCH3	CCT4	PEX1	TSPYL1	OSGIN2		HEATR1	HOXB3
USP28	PRKCSH	ZNF496	DHRS7B	MTERFD1	TMBIM4	INTS2		STK32B	TMEM180
RGS9	SKP2	ICT1	STT3B	PLCL1	HTR3A	NGLY1		SEMA4D	PUS7
PASK	RBPJ	SYN2	ADRB1	TMEM120B	SMC1A	BMP7		MRPL42	H2AFJ
C2orf54	MYT1L	MED17	FOXP2	BAZ1A	RBFOX2	USP51		RPA1	SUFU
CHST7	ACSL1	SH2D1B	NAA38	BCAS3	COL10A1	HIST1H1D		PFKFB2	SLC1A3
LENG8	DIAPH3	C12orf23	SRPX2	SNX8	ZNF217	IFI16		IDI2-AS1	TMEM65
CCDC92	ITGB8	ARPP19	DUSP4	DBNDD1	TSPAN12	ZNF592		CCND2	ARHGAP10
DCLRE1B	MAP1A	MBLAC1	TSPEAR	ZNF180	CENPI	TGFBR1		GALNT14	CAMK1
CFLAR	RIMKLA	TM2D1	PALLD	POU2AF1	TEX9	TMEM219		NEUROG1	ERI2
MFAP1	H2AFJ	BFAR	MYOF	CACNA1B	PAFAH1B2	DNAH10		PDK4	PREX2
MAN2B2	TMEM184C	ETFB	SLC8A3	ACE	PRPF8	CAPRIN1		PUS7L	PCDH20
TRIO	HNRNPF	TAF2	TRAF3IP2	LRRC57	AVPR1A	CADM3		MMD2	NCKAP5
CDKN3	2019-09-09	CHURC1	SPG21	C16orf3	BCAS1	MTR		DAZAP1	XRCC5
RP2	ZBTB11	SCD	S1PR2	ODF3	IGDCC3	GATAD2A		PON2	STIM2
ENOX1	HEPACAM	ERO1L	CSTF2T	CDC34	NFATC2IP	DARC		PDCD2	GLRA1
TRPC7	EAF1	UNC80	WDR66	TSKU	CDKN2D	TNPO3		RBBP8	PCDHB2
FRMD5	MAP3K12	AGR2	QRSL1	WWOX	NBEA	ACTN2		TUBB1	PCDHB3
LILRA1	CAMK1	PANX1	HNRPDL	ZNF451	RRNAD1	PDE8A		CD99L2	CASK
CCDC8	ERI2	UBL5	MRPL30	RGS12	GSPT1	PPAPDC1B		CRADD	MAFB
APBB2	PREX2	RPP40	COX16	PTPLA	KNTC1	FOXR1		ANTXR1	TMEM159
WFS1	SUV39H2	LCOR	GARS	RHOV	CLN6	ATP2C1		APC2	CALCOCO1
GJD3	OTX2	ANXA2R	RAB7A	MID1	SLC36A1	FGFR1		FZD1	YAP1
MGRN1	XRCC5	FNTB	MB	PALM	PLAC8	CEP44		NR1D1	GNG7
PHACTR3	SERBP1	ZNF280B	LRRCC1	DYNC1LI2	CRTAP	C14orf43		THBS3	TMC8
KCNA5	STIM2	TMEM47	FRK	ABCD2	GABRB1	TLL2		RAD51AP1	RASSF2
LILRB1	AS3MT	PVRL3	LLPH	CADM2	TMOD1	LCP2		ELL3	TLE2
TOP2A	ASCC3	TGFBI	SMC1A	PPP2R1B	RHOBTB1	GLUL		ARL13B	CREG1
ATP2C2	HPS4	GNPNAT1	INMT	CDK6	RBBP9	RYR2		HIC1	ORAI2
SNX31	LMNB2	KCMF1	SLITRK1	SPTY2D1	DENR	NEK10		USP28	PCDHB16
CGRRF1	GALNTL2	RTF1	SIDT2	SRCIN1	GINS4	STX17		RGS9	NRXN1
CNO	TMEM159	RGS5	STAM2	GAN	THRB	PIPOX		REEP6	KCNJ6
BTG3	NIPBL	NSFL1C	B3GNT4	SLC2A13	POLQ	CILP2		CRYGD	DERA
PHKA2	SHISA7	MAP2K7	PRPF8	NKX2-2	WWP1	DCUN1D4		FOXA1	OXNAD1
SHQ1	ADRA1D	BMP8A	BCAN	CEP85	FANCC	ANKRD29		PASK	ANKRD6
PLXNC1	C11orf58	RTDR1	KIAA0319	INO80	GPX7	ZNF48		TXNDC12	PCDHB13
RIOK3	LRP2BP	RHOJ	SEC31A	PTBP1	ST8SIA3	PTPRB		CHST7	NUP160
KIAA0020	DNAH11	EEF1E1	NFATC2IP	TMX1	C12orf66	EOMES		CABLES1	DIRAS3
BAI3	CLK3	FPR1	SSBP4	NLRP6	FAM175A	ANKRD13B		NDUFB3	ADCY10
FBXL18	SYPL1	CYB5R4	DPM1	SLC35F2	TBCE	TGFBR3		MAN2B2	SMYD1
PKLR	ZNF579	RHBDF1	BTF3L4	ATHL1	NCBP1	IL17RA		HIPK1	WLS
TNS4	ANKRD6	MATR3	IGDCC4	IGSF22	PMAIP1	OXGR1		HDLBP	ALDH2
SMPD3	BIRC3	RAD21	PRPF40A	PRIM2	IL10RA	CASC2		TRIO	BIRC5
GRAMD3	ZNF691	CTRB2	GM2A	RAP1A	DCT	CBL		MINPP1	SULF1
CD46	LZTS1	MICAL2	ADCYAP1R1	CMIP	PDLIM1	ABCD4		CDKN3	SEC13
KLHL3	IGFBP2	EFNB1	CLN6	PPP2R3C	RPRM	DHPS		RP2	SORBS2
DOT1L	NUP160	YTHDF3	NTRK1	FKBP4	GRIN2A	TM2D2		CCDC93	MGST1
GPR64	GHRL	RAPGEF5	DPP8	RBM38	MCM8	SPCS3		ENOX1	SPI1
SMARCE1	WLS	MEPCE	DZANK1	MRPS31	APPBP2	AZI2		CC2D1B	PCNA
SCAF11	ALDH2	RGS11	GCC1	ELF1	ZEB1	CD44		FRMD5	DBI
PRKCA	BIRC5	GFAP	TDRD7	DIABLO	TGDS	ATP1A2		LILRA1	NTHL1
DPY30	C9orf64	PAIP2	GTF2B	SRFBP1	ACBD6	TTTY10		APBB2	ATP2B2
SORCS2	SULF1	CCL25	SLITRK6	FLJ13197	CPNE3	STK10		ESRP2	CASP8AP2
EPHA6	CDC20B	ZNF350	ARMCX1	FLYWCH1	KIRREL	TMEM209		MGRN1	PSMC3
SPOCK3	ZNF652	DPYSL2	GABRB1	SENP2	DMC1	ACPP		PTGIR	PTER
HNRNPA0	MGST1	BZW2	CCBL2	TRAPPC6A	ZNF561	ZNF85		TOP2A	EPHX1
RSPH10B	SCAMP5	CFDP1	TMOD1	DDX20	ABCC4	NT5DC1		ATP2C2	MN1
CHTF8	MAPKAPK5	SMPD4	PTPRZ1	PCGF2	TMEM97	RCOR2		GABRA3	CDC20
CRISPLD2	NTHL1	PAIP1	PSMD1	ARHGAP6	NRXN3	HIST1H2AK		PHKA2	PLCL2
KIAA0513	ATP2B2	MFSD2A	FAM120C	ADAM22	AURKA	FTSJ3		SHQ1	RASSF4
FZD7	DCLK2	ISCU	THRB	PIP4K2B	PFKFB1	ZNF189		PLXNC1	METTL9
CD9	SMUG1	EPHA5	SMYD4	CLIP1	RGL3	BCL2L13		KIAA1456	NFE2
OPRD1	PKD1	C19orf6	GPX7	TULP3	ABR	SLC7A3		LILRB4	SORD
GATAD1	PTER	HDAC11	GGPS1	CKM	DDX49	MYH11		DBX2	APBA3
SNRNP27	WDR65	DCAKD	ST8SIA3	WDR18	RTKN2	NEIL3		UBA1	PUS3
SOCS4	EPHX1	PDE4A	GOPC	SELO	CACNG2	PHKG2		SAMD4A	ZNF385A
BEND4	PIP5K1C	RPRML	WNK3	OIP5	SERTM1	ITGB5		FBXL18	SPOP
FAM105B	CDC20	MAT2A	AGPAT6	TIMM8B	BMP2	HEXA		KCNA1	SKAP2
EPB41	DEPDC1	DCBLD2	TBCE	CEP192	OLFM2	PPM1K		PKLR	MATK
EIF2AK1	PMPCB	TMEM231	PMAIP1	PAQR4	ZFYVE1	MPLKIP		SPOCK1	CDON
MAGOH	RASSF4	BLCAP	IL10RA	RALGAPA1	CPM	MCM4		MLLT4	CASKIN1
SH3KBP1	C1orf84	PLCD3	PDLIM1	SATB2-AS1	RFXAP	ANKFY1		FAM46A	PCDH7
BRD8	PUS3	CDKN1B	PELI1	MFSD4	NR4A2	LYNX1		SMPD3	RNASEH2A
MEGF10	SKAP2	ABHD10	RPRM	FOXP1	ZSCAN2	TRIM14		CD46	TTC28
MKX	MATK	ABCE1	MCM8	CDKL3	OSGIN2	DUSP1		FAT4	PTPN11
GON4L	SRSF5	CLMP	APPBP2	MAOA	ARPP21	ZNF738		KLHL3	FAM84B
TTC39C	SLK	ZMPSTE24	NLK	ZMYND11	RFXANK	TMED5		FDPS	VIM
PLEKHG6	CDON	CD74	ZEB1	TPM3	CBX6	TMEM67		GPR64	NTRK2
CDC23	ITGA5	USP39	SOX21	DDX42	NUMB	TMED10		CDH26	BVES
BRSK1	CASKIN1	ATP6V1E2	GEMIN4	ZNF175	HIST1H2BG	PBLD		SMARCE1	RALB
ZNF81	SETBP1	IGBP1	SLIRP	MTRF1	HIST1H1D	WDR92		TRNAU1AP	VGLL4
RGS7	RNASEH2A	PTK2B	CPNE3	PHF10	EDA2R	NIT1		PRKCA	PEG3
SLC5A12	RMI1	NT5E	ESCO1	GXYLT1	MAN1A1	KPNA5		ACSS1	ADAMTS3
NANP	VIM	FGF9	LSS	FAM57A	EDARADD	PDP1		SORCS2	KCNC1
CCDC34	FUNDC1	GPHN	ADCK1	TGM7	TCEAL7	ZNF646		PDZRN3	GPBAR1
HAUS7	NTRK2	FBXL16	MEGF11	CNN2	TGFBR1	ERCC6L		SPG11	C16orf52
RIT1	SLC38A9	ACACB	KIF2A	ETAA1	PTK2	SCAND3		EPHA6	LHFPL3
METAP2	FAM117A	CNOT7	ZNF561	E2F8	WBP5	SFRP1		AP2S1	INHBB
PCYOX1	AGBL2	TGM2	RAB3D	TNFRSF12A	TCTN2	BTBD3		GPER	HR
CDC25C	OSMR	ILF3	IKBKB	PSMC5	DNAH10	FLRT2		KRT222	GRIA4
TMEM190	HAND1	KARS	GRIA1	EXOSC9	CAPRIN1	SMC2		RNF216	KDM4A
PGM3	VGLL4	EMB	COPS7B	PTDSS2	HOOK3	C2CD4A		DLX5	NRG1
MPP7	PIK3C2G	RAI14	TMEM199	AQP11	GALNT10	KPNA4		HNRNPA0	PSME4
TAPBPL	CHEK2	MTFR1	DDX49	LYST	CADM3	TOP1MT		CETN2	CDK8
SPATA6L	PEG3	KIF4A	BHLHB9	IDS	GATAD2A	DCBLD1		C13orf44	KIAA0141
LGR4	KLHL7	MMAA	ILDR1	THOC6	BLNK	NAGA		LMNB1	ST3GAL3
IFIT2	EEF2	ARHGAP27	CD1E	HRSP12	DARC	HNMT		CHTF8	GPR135
IFIT3	C16orf52	DERL1	ALAS2	RSRC2	CXCR5	ZNF257		ZNF157	SORCS3
TMEM185B	INHBB	CHST1	HIST1H2BB	FOXA2	NAT10	PHKA1		KIAA0513	SOX11
ARHGEF2	GRIA4	DCTN4	ARMC6	DOK5	ACTN2	TRIM72		FAM105A	KCNH8
NAPA	SLC19A2	KRT74	SLC13A2	STK3	WDR74	RFX1		GLIS3	BOLA1
NUFIP1	KDM4A	TTC23L	EML3	ZSCAN29	MGAT5	TMEM165		FZD7	AASDHPPT
ME1	OAS2	MSN	UBXN1	TFPI2	MAPK10	MRPS11		GATAD1	SELL
KDELR2	VWA3A	MRPL35	ZSCAN2	CTPS2	ADCY5	ALDH1L1		SPPL2B	WASF3
RBM3	ZRANB3	GART	PARP9	PLXDC1	CNTN1	NAALADL1		SOCS4	CD63
ZNF555	PLEKHA5	FBXL4	ARPP21	ZNF804B	RYR2	FAM216B		BEND4	NRCAM
ELK3	SNX33	CAPN2	KPNA1	SPATS2L	CHRM1	NAP1L1		C1QL2	GTF2A2
RPS6KA3	IER2	ENPP6	CBX6	ZCRB1	TSHR	CDC45		FAM105B	FBXO22
NUDT1	PSME4	RPUSD2	BMP7	SNX2	RGS16	CCNB1		PNMA5	NEGR1
PNCK	FERMT1	LSM6	MFAP3	SAR1B	VEPH1	TSTA3		CADM1	IPO13
SNAP91	BRWD1	SLC6A6	BBS9	C18orf1	ZNF442	NUP88		COL19A1	METTL18
CAMK1G	GPR135	JRKL	MED13	RFC1	ZNF253	ASF1A		EPB41	LDHA
FAM117B	PLEKHO1	C2orf61	TGFBR1	BET1	MYLK	TPM1		STAMBPL1	KCNB2
SSR2	CCDC130	OSBPL7	MRPL37	TP53BP1	SLIT1	DNAJC15		LGALS3	CACNB2
TPT1	RTN1	KDM3A	TCTN2	RAB22A	UBE2H	BBS10		TIMP1	LOC150622
SLC30A4	SELL	KRT1	CAPRIN1	SLC35F5	CBL	CYB5R3		MKX	RASL10A
SH3RF1	FBXO22	MAK	SFRP4	KLF7	PTPRR	PTPRK		TERF2	PLBD2
RAD1	HOXA13	ZNHIT1	MTR	HMHA1	MKL1	RAD17		AMACR	DHRS7
PRLR	TPCN1	PRPF18	TNPO3	FDFT1	MYO9A	FKTN		GREM2	CXCR4
CNTN6	METTL18	KRT77	ACTN2	OPA3	RNF26	ZNF267		GADD45B	DACH1
EIF3B	KCNB2	LDLR	PDE8A	SNX24	TMEM182	NOS1AP		KRT20	ZCCHC6
NOL11	CACNB2	C6orf162	WDR74	SNRPD1	ARHGAP19	SAR1A		CDC23	ZNF552
PAQR6	JPH2	SSTR5-AS1	WHSC1L1	EIF4EBP1	SPCS3	NDUFAF5		NCALD	C21orf88
BDNF	MCM6	CD276	CEP44	PRICKLE1	KLHL8	PUF60		ERBB4	RNF165
GNG11	NPY	COQ3	GLUL	CACNB1	TRDN	TMEM38B		RGS7	MPP6
ZNF12	SEMA6B	RFX7	ADCY5	RPL9	SND1	NRBP2		KRT23	JAZF1
CD81	IQSEC1	CNTN5	FAM81A	D4S234E	CECR2	TEX10		SLC5A12	TICAM1
CCDC106	RASL10A	IFT81	CNTN1	MIB1	TMEM209	FANCI		CHL1	PDE3A
OPN3	ZNF671	ATF7IP	STX17	EML2	ZNF85	NGB		AFAP1-AS1	CDK5R2
COPS7A	DACH1	NONO	PIPOX	MYADM	NT5DC1	STARD3NL		NANP	SEMA6D
PELI2	SLC9A7	TNFRSF19	EMX2	ADAD1	MUM1L1	PTTG1		CCDC34	PTPRS
SMTNL2	ARHGAP26	SLC34A2	CHRM1	NDUFA10	CREM	TMEM106C		PTPRU	TMX4
SIL1	SMG1	NEDD9	CORO1A	STK11	HIST1H2AK	SPTLC2		SUV420H2	FAM71B
TMEM59	CBX2	CSAD	IL1R1	UGDH	LXN	CHCHD3		BMPR2	HS3ST2
IL1RAP	ZCCHC6	LOXL1	SLC26A7	TMEM185A	BCL2L13	SCAMP2		RIT1	SIPA1L1
PHF17	PPBP	AMBRA1	BMPER	EIF4E3	NEIL3	FZD10		HSPA4L	SYN1
VPS37A	PEBP4	ADAL	TSHR	MPHOSPH9	MAST4	ALKBH1		METAP2	ADAM19
KIF18A	ZNF552	CASP3	RGS16	ARHGAP21	CCNY	AGBL5		IMPACT	PLK2
MPHOSPH10	ELMOD1	DDX18	DCUN1D4	MAPK8IP2	UBXN4	RLIM		PCYOX1	LPAR4
LINC00574	DCAF15	EIF4B	PTPLB	PHIP	CHRM3	SEC31B		PITPNC1	CLDN6
CELF5	DPP9	IK	ZNF442	CIRBP	ATP5E	MGLL		MPP7	CDHR3
IQCE	RNF165	SGK3	P2RX5	PITPNM2	STK24	ARHGAP15		KPTN	RGS6
PLA2G4C	GAS1	ZNF280D	SLC4A7	ERO1LB	CYFIP2	BCHE		MAB21L3	ANKRD52
PLD5	ARL5B	TMPRSS11B	NLRX1	DLL1	ENC1	COX5A		LGR4	CA10
L1CAM	JAZF1	RBPJ	ALDH6A1	SIX5	UBE2G1	DSC2		LARP1B	RORA
CNTN4	RCN2	OSBPL3	SLIT1	CACNG6	MCM4	KLHDC10		TMEM185B	MND1
GNPDA2	ANXA2	MED14	TGFBR3	NAF1	IL2RG	ARHGAP18		NAPA	SLC24A5
CAPSL	NAV2	HOXB3	IL17RA	METTL21A	MLH3	CDKN2AIP		NUFIP1	UXT
NEDD1	ARFIP1	PUS7	PPHLN1	EPHA3	FBXL19	B4GALT6		ME1	KIF2C
SERINC2	ZDHHC13	RIMKLA	UBE2H	GNAS	WDSUB1	MED31		RBM3	PLXDC2
ADAMTS19	IL27RA	H2AFJ	NUDT16	SPATA5	LYNX1	ZBBX		FBXL7	PDE4D
PTGFRN	PRSS33	TMEM184C	CNOT8	STYX	SCN4A	EFEMP2		GSG2	SLC12A1
MEF2D	SERINC3	CSPP1	HRASLS5	PLEK	SLC12A8	HSF2		GATM	SLCO1B1
SYT14	SEMA6D	HNRNPF	ERBB2IP	DYRK3	TRIM14	TEKT1		KIAA0182	CNTNAP5
FKBP3	SIX1	SPEF1	OSBPL1A	NAPB	WBP4	MAN2C1		IGF2-AS	SF3A1
SLC7A2	MBTD1	INSIG2	SLC9A2	APBA2	TMED5	PSMD11		ATP1A1	STC1
ZC3H13	TNFRSF10B	PPCS	ABCD4	MAPKAPK2	TMEM67	NUF2		NUDT1	VAMP4
GNB3	ZNF418	ZBTB11	MRPL22	RPS15	SS18	SIN3A		PNCK	SLC44A5
MFAP3L	KIAA1524	SLC1A3	ITGA9	DMWD	TMEM108	ZNF621		IFIT5	DUT
SVIL	TMX4	TMEM65	RNF26	CDK2AP1	CYP11B1	HTRA1		ST3GAL6	UBE2E2
TTF2	RDH10	ARHGAP10	RASL11B	LGALS8	ZNF148	CEBPD		CAMK1G	RPTOR
PTCD1	DSCAM	CKAP5	TM2D2	APLF	HDDC2	LBX1		TLE6	PRKCB
ENO2	PKMYT1	HOXB6	SPCS3	ZNF174	DOCK9	INADL		FAM117B	KCNIP3
COL2A1	NARG2	HEPACAM	ATP1A2	GTPBP4	IFT80	TRIP4		TPT1	HTATIP2
IQGAP3	RNF220	PLEKHJ1	KLHL8	NUDT4	POLR3H	PRKDC		SH3RF1	ALKBH5
NADKD1	ACAT1	EAF1	STRADA	CDK14	THG1L	EFCAB2		FH	CPVL
HCRTR1	C4orf19	TBC1D19	TMEM209	SYMPK	PIK3R1	C4orf37		CNTN6	WFDC11
GABRG1	POLR1D	HOXB8	C19orf43	DNASE1	SFRP1	FLOT1		CYB5D2	PPEF2
RANBP3L	MND1	COX6B2	RCOR2	LCA5	TEX2	MAT2B		ZNF524	FUT5
MINK1	TRMT5	PREX2	HIST1H2AK	MUM1	FLRT2	CTDNEP1		COX4I1	HIST3H2BB
APOA4	RNF213	NCKAP5	APOBEC4	2019-03-01	RAB11FIP4	LIN7A		CD81	TNNC2
C11orf36	ATM	XRCC5	UBTD2	GTPBP10	CNRIP1	CRKL		OPN3	ARHGAP32
ATCAY	PDX1	STIM2	CHRM3	EIF4A2	HCN4	CCDC87		IDH3G	PIP5K1A
GPATCH4	UXT	SPSB3	ITGB5	PGAP3	KPNA4	RTKN		CHST12	ADD3
LRRC23	FHL5	PCDHB2	ATP5E	DCST2	CALU	ABCA1		CHML	PES1
FAM200A	LRRC48	CASK	RNF40	TSEN34	SLC25A11	MED23		PELI2	NXPH2
SIK3	KIF2C	PCDHB4	STK24	STK32B	RHPN1-AS1	LOC100127888		TMEM59	NR1D2
PCM1	PGM2	GALNTL2	GH2	MRPL42	ATG4A	LZTR1		IL1RAP	AKR1A1
CCDC22	TBC1D10A	CALCOCO1	FARSA	RPA1	INHBA	KIF17		PHF17	NELL1
SENP1	PAK7	SP4	ENC1	CCND2	TRMT1L	CCDC142		CASD1	GLS2
SYNCRIP	DAPK1	ADRA1D	UBE2G1	BZW1	ITGAM	WDR91		KIF18A	NRSN2
MDGA2	CNTNAP5	GNG7	MCM4	RGS22	EXO1	DDX56		IQCE	ADCY8
TMEM45A	LONP1	C11orf58	IL2RG	NEUROG1	AEN	TMEM132E		PLD5	KLF3
NES	TBC1D1	EXOC5	GH1	PSMB10	PRKACA	CCDC59		CNTN4	POU3F2
PARS2	CDKL2	LRP2BP	ZKSCAN4	PUS7L	TSPAN33	TEX30		SIAH3	BAIAP2
MAP1LC3B	VAMP4	ISOC2	WDSUB1	MMD2	PLXNA4	URI1		NFIC	NFRKB
FLNA	SMEK2	DNAH11	LYNX1	DPM3	CCNB1	CCDC99		KLHL28	BAZ2A
HIRA	PRKCB	ARFGAP2	SLC12A8	ADIPOQ	F2RL2	ITM2A		NEDD1	CYP4F22
MKI67IP	ZNF131	PCDHB9	TRIM14	FAM76A	SORL1	USP1		SERINC2	POU3F4
HRASLS	ALKBH5	NRXN1	DUSP1	RBBP8	KLF15	EPM2AIP1		FOXF1	KCNH5
APP	LLGL1	ZNF579	PIGY	TSPAN4	CENPH	SERINC5		CHRNA7	ASAP2
FAM46C	CBX3	ACAD10	RWDD1	ST6GAL1	AGAP1	KIF14		DEFB119	KLHL5
JPH3	DNAJA4	OXNAD1	ICAM2	NIF3L1	CEP135	DOK3		PEG10	KIF13A
CORIN	TNNC2	ANKRD6	EEPD1	STX12	AHCYL2	BUB3		PTGFRN	SLC4A3
ICA1	EID1	BIRC3	ZNF148	ANTXR1	DNMBP	DIO2		AZIN1	CHRNA5
KIF1C	TNFSF18	RPL3L	ADPGK	APC2	CCDC102B	ADH5		ZMYND15	MORC2
HYDIN	PIP5K1A	IGFBP2	DOCK9	CTRL	CYB5R3	MOXD1		TMEM126A	ANKRD45
ZNF471	PIK3CG	NUP160	GSX2	ZNF673	OSBPL8	ATG4C		KCNQ5	SCRN1
HTR2A	ADD3	PDCD11	RASGRP2	NR1D1	SLC25A45	SPA17		ZC3H13	FBXW8
ACOT9	PES1	NAMPT	PDP1	ARL13B	AIFM2	TBRG4		FOXC2	SLC15A2
ROBO1	CMAS	BIRC2	SCAND3	CST5	IRF2BPL	DNAJC9		BARD1	DUSP5
PRKAR1A	AKR1A1	STEAP3	LY75	HIC1	ZNF267	COBLL1		MFAP3L	TBC1D4
ACLY	GLS2	NOXO1	KIT	VASN	NDUFAF5	RPL32P3		SVIL	FKBP14
RCOR3	ADCY8	MYBPC3	PPOX	USP28	DDX39A	ECE1		CARD8	UBAP2L
DSCAML1	ZNF687	C9orf64	FAM71F1	RGS9	PAICS	GTF2A1		BCL2L1	CDH22
IZUMO1	TIMM17B	ZNF652	ACVR2B	MED24	FABP6	PPIL2		RENBP	SHC3
PGM5	CXCL11	SORBS2	SLC25A16	REEP6	RAB8B	MCCC2		COL2A1	KCNQ3
PRKD3	HBP1	FEZ1	PECAM1	PASK	DOK6	ZNF34		IQGAP3	ARHGAP22
TMPO	CTIF	MAPKAPK5	DCBLD1	CHST7	FANCI	MRPS16		NADKD1	GTF2F1
EXOC2	GCET2	CTDSPL2	MRPS9	LENG8	NGB	CUEDC2		AADAT	COLQ
TRAF5	HNF4G	GRSF1	KMO	CCDC92	SDCCAG8	TP53		KDELR1	NPY2R
TXLNA	MAST2	NTHL1	HNMT	NELL2	APH1B	LYN		SNX14	TAC3
DDX23	KIF13A	B2M	PHKA1	NDUFB3	LRRC20	ASPM		TMEM126B	SRL
FTSJD1	CHRNA5	DCLK2	OSBPL10	DCLRE1B	STARD3NL	TAP2		HCRTR1	GPR85
BTAF1	PSEN1	SMUG1	CHST9	CFLAR	PTTG1	PRADC1		GABRG1	RASGRF1
CEP97	TPMT	DHX29	BOD1	MFAP1	ZC3H14	LRRC39		PQBP1	ATP8B2
PCNP	SLC15A2	EIF3J	TRMT1L	MAN2B2	WWC2	TAP1		MINK1	HACL1
CD109	FKBP14	PMPCB	SH3BP4	HIPK1	UBP1	POLR2K		LCP1	CBLL1
HBEGF	CENPL	RASSF4	GFPT1	HDLBP	TMEM106C	ZNF662		GABRA4	PARP8
RRM1	PIGK	SLC28A3	ZNF33A	TRIO	KYNU	GPD1		GABRA2	FAM162A
CHAF1A	MRPS30	UBE2D3	DYNC1LI1	CDKN3	SCAMP2	RPRD1A		SIK3	KLHL4
SLC25A3	ZZZ3	METTL9	INTS8	RP2	CLASP2	FBXL14		CCDC22	NSUN4
EMX1	METTL6	PATE2	NDUFAF6	CCDC93	PITPNM3	VAMP2		SENP1	ZNF703
G6PD	WDR89	PUS3	NUP88	ENOX1	SOCS6	ACY3		METTL22	GUCY1A3
NUP155	CPSF3	SPOP	ASF1A	TRPC7	CEP112	CYP4V2		SYNCRIP	PEBP1
PSMA3	SELM	MAB21L2	OR12D3	CC2D1B	URGCP	ROR1		SDK1	ANKRD28
MCM7	CD86	SRSF5	CEP135	FRMD5	RLIM	PPA2		ZNF542	SESN1
IQCC	SSRP1	CDON	AHCYL2	CCDC8	API5	DIP2B		NES	CCNI
PCYT1B	RAB4A	ITGA5	BBS10	APBB2	MGLL	EXTL2		EED	FUBP1
ZNF264	NPY2R	CASKIN1	CDK7	PAPSS2	COX5A	IL13RA1		MAP1LC3B	CKS2
RARS2	GGCT	JUNB	DNMBP	MGRN1	RHBDL3	FGF4		RPS21	ZNF663
2019-03-05	NXNL2	PTPN11	CYB5R3	PHACTR3	NALCN	UCKL1		ABAT	LSAMP
NFKBIZ	ERCC8	RMI1	PTPRK	KCNA5	B4GALT6	CTC1		FAM208B	ZBTB25
PPP1R3B	CCDC80	FUNDC1	ZNF267	GNG8	GRIN3A	AGXT2L2		ESD	PKIA
APAF1	LIAS	SLC38A9	NOS1AP	TOP2A	UNC5C	STAP1		RPA3	RRM2
EIF3I	C2CD2	ZNF582	NDUFAF5	S100P	NOTCH3	TBC1D2B		TMEM173	MRPL12
SRA1	RFC5	FAM117A	PUF60	ATP2C2	GABRA1	ATF1		APP	SNX19
ADAMTS5	RASGRF1	OSMR	WDR41	AKAP9	GPRIN1	SCN9A		FAM46C	GALNT2
PAX6	ATP8B2	ARPC2	SRP72	BTG3	RGS4	NDST2		ICA1	GADD45G
TNFAIP8L1	PIK3IP1	BVES	SLC48A1	SHQ1	NCK1	METTL7A		TFG	SPICE1
TMEM135	SESN1	VGLL4	SDCCAG8	PLXNC1	MAGEE2	DOM3Z		KIF1C	DIRAS2
KIF11	DLD	KLHL7	ARL9	KIAA1456	PSMD11	RGL2		HYDIN	GPR17
KCNJ16	ZNF295	PSEN2	LRRC20	KIAA0020	NUF2	COBL		HTR2A	LRRC3B
RPAIN	SPAG6	LRRC40	STARD3NL	UBA1	PAWR	MAP2K5		CLSTN3	PCDH11X
CCT7	TMED3	CXorf36	UBP1	SAMD4A	ADD2	TAPBP		ACOT9	ARNT2
HES1	FUBP1	OAS1	CHCHD3	SLC7A6OS	CDK5R1	UGCG		PMM2	SMAD4
GAL3ST4	CKS2	NFIX	PPP2R3A	PKLR	SIN3A	SDK2		GREM1	RHOH
GPC2	LSAMP	SRPR	FZD10	TNS4	SLC5A7	PTH1R		ACLY	TNR
SLC15A4	VSTM4	ENGASE	NFIA	SPOCK1	GPRC5B	LAMA2		RCOR3	NPY5R
POLE2	RRM2	OAS3	RLIM	FAM46A	PLEKHA1	BST2		TNKS2	ST3GAL1
SLC22A4	HSPB8	YSK4	MGLL	IZUMO4	PPP1R12A	UBE2T		FBXO18	GRIK2
EIF2C4	SLC25A10	SLC19A2	COX5A	SMPD3	SMPDL3A	AP3M1		DSCAML1	CA12
NDUFA2	PNMA2	KDM4A	CPQ	RBM10	MTDH	YPEL5		BANP	FAM84A
E2F1	SLC13A3	OAS2	CDKN2AIP	KLHL3	ATRX	PLD1		DNAJC7	SSX2IP
MIS12	SLA	VWA3A	NDUFB8	NTF3	SEMA4B	HPN		TMPO	ANO3
ATF7IP2	CCDC60	NRG1	TGFA	GPR64	GOLIM4	HAPLN1		INSRR	RNF112
HCRT	LAYN	SNX33	FAM5C	EXD3	SLC29A2	LRGUK		ITPR1	C11orf1
GATS	MRPS14	LRRN4	ZBBX	SMARCE1	PPP1R18	ACAP3		PGAP2	C1QTNF2
ZBTB8A	DNAJB9	GEMIN5	EFEMP2	SCAF11	INADL	HBS1L		TRAF5	ITGA2
CNR1	N4BP2	AGTPBP1	WDR93	TRNAU1AP	RET	SETDB2		DDX23	PDE1C
UHRF1	SIRPA	PSME4	EIF1B	USP11	EPB41L2	FLJ33996		TXK	TMC2
NTF4	KIAA0040	CDK8	HSF2	PRKCA	ACCS	KDM5B		CCNB3	FLRT3
SCYL2	RSPH1	FERMT1	TEKT1	ACSS1	KLHL14	SDCBP		CEP97	SULF2
PPP2R5A	SMAD4	LAMB4	GDE1	PHAX	LIMS1	MGAT1		HBEGF	EFNA3
COPS2	TMOD2	KLHL1	RGS4	DPY30	RAVER2	SCN8A		NTSR1	AGAP2
RTN4R	GLDN	CTDSP1	NCK1	SORCS2	LYPD6	FXYD1		RRM1	CMC1
EIF2C1	TNR	SOX11	IFIH1	PDZRN3	MAT2B	CTSH		CHAF1A	S100A9
DTL	NPY5R	EEF2K	MAN2C1	EPHA6	RAB24	CDR2		SLC25A3	BCL11A
ACN9	COG2	AASDHPPT	TRAPPC11	KRT222	LIN7A	GALNT4		EMX1	AASS
ABRA	RPS27L	SELL	POLD2	HNRNPA0	COG3	TRIM7		STIM1	TBC1D5
PTPRD	SOBP	NRCAM	CPA4	IBTK	LOC100127888	FEM1B		CCDC28B	PBK
RBBP4	SGPP2	UBE2Q2	SIN3A	CHTF8	LZTR1	CD300LB		NUP155	CDK4
CHRM5	CA12	PTGER3	SLC5A7	CRISPLD2	MECOM	STARD3		PRSS23	KCNF1
SENP6	CCNJL	SELE	FGF14	ANGPT2	F12	NRIP2		TEC	SRSF1
SRSF12	STMN2	GTF2A2	LRRFIP1	KIAA0513	SCLY	E2F2		RARS2	SDHD
EIF2C3	OGDHL	TPCN1	PPP1R12A	FAM105A	ACSM2B	DCAF6		SUN5	DCC
ZNF821	TFEC	METTL18	MTDH	GLIS3	OSTBETA	NPHP3		CDC42EP3	COMMD2
MTCP1	TRIM35	KCNB2	SEMA4B	FZD7	TCFL5	ERBB2		APAF1	FST
LPL	VTI1A	TTLL4	CCDC65	GATAD1	CCNE1	TNFSF10		SHC4	ZBTB20
HNRPLL	TMEM38A	MRPS21	HTRA1	SOCS4	CALM1	CEBPG		EIF3I	PQLC3
ANGPT1	ITGA2	LOC150622	PPP1R18	COG8	BLM	TIPRL		SNTA1	MET
MPZL2	B4GALNT1	KIFAP3	PRKDC	FAM105B	CCDC138	ZC3HAV1L		PFKFB3	CADPS2
HNRNPU	FLRT3	PNPLA8	MRPL11	FCAR	FAM206A	TRIM13		ADAMTS5	DISC1
DGUOK	FCF1	ZNF671	PHF23	CADM1	DIDO1	CKAP2		GYS1	HCN3
RAB39B	TES	DACH1	LYPD6	EPB41	PHF21B	SLC39A13		FXYD6	GABRB2
WIPI2	AGAP2	SLC9A7	MAT2B	EIF2AK1	CCDC59	ZNF503		ZNF19	KLHL2
ATP8B4	GNPAT	ARHGAP26	MAGT1	MAGOH	SPATS2	PLK1S1		SCRG1	ZNF277
DHX57	PBK	WIBG	PLEKHO2	STAMBPL1	CCDC99	DCN		PIP5K1B	ANTXR2
TEAD2	TMEM144	FITM2	RTKN	BRD8	ITM2A	SLC31A1		IMMP1L	SIK1
RPL15	HERC1	PF4	MED23	ARL6	SERINC5	SPC25		KIF11	DIAPH2
DAAM1	CDK4	ZCCHC6	MECOM	AMACR	KCNS2	LYPLA1		KCNJ16	MLEC
XAF1	BBOX1	MED9	KIF17	GREM2	KIF14	LRP2		RPAIN	DAPK2
TYR	KCNF1	DCAF15	MKLN1	TTC39C	BUB3	JUND		ARVCF	ARNTL2
RSPO2	SRSF1	MPP6	RDBP	EPS8L1	DIO2	LSM4		CCT7	SATB1
F8A1	SDHD	TSN	PPFIA2	CDC23	DDX59	ELL		TMPRSS13	CHN2
ANO4	AGFG1	ARL5B	VWA5A	NCALD	DCUN1D3	PRPF4		POLE2	PREX1
PIH1D1	CAV1	HAVCR1	ZNF512	BRSK1	TBRG4	ABHD13		EIF2C4	SGMS1
TMLHE	COMMD2	RCN2	MRPL53	ERBB4	HEY2	TRPC1		ARID4A	RPA4
UBE2J1	BCO2	NAV2	NRG4	RGS7	TMEM42	SERPINA3		WNT10B	ELAVL1
JAGN1	FST	ZDHHC13	CD82	SLC5A12	LIG3	NUMA1		E2F1	ST7
TRIM22	ZBTB10	MBTD1	HP1BP3	CHL1	HIST1H2BO	INIP		MIS12	ERH
ACTL6B	LSM5	TNFRSF10B	MRAS	NANP	MCCC2	MMP11		FAM122A	ITPA
EZH1	FAM218A	RINT1	CCDC138	CCDC34	BRWD3	HIPK2		ARX	RND3
ZNF776	PQLC3	RDH10	FAM206A	DEFA6	EFCAB1	KIF23		HCRT	FAM125A
EIF3E	MET	LOC441601	CCDC59	RIT1	SLC16A6	TRIM15		CNR1	PPFIBP1
RIMKLB	HTR1A	CUL5	ZNF197	METAP2	STON2	ANAPC15		UHRF1	IGSF11
GRM7	RXFP1	TRIM2	TEX30	IMPACT	MRPS16	HMGCR		ZFPM1	SNX18
MAP7D1	HCN3	SIPA1L1	CCDC99	PCYOX1	TP53	2019-09-02		AP1G1	LPIN1
DSG2	GPBP1	GTF3A	DQX1	CDC25C	FOSL2	EMC2		WSCD1	ZNHIT6
RIMBP2	FGFR1OP2	SLC26A11	MRPL33	PGM3	ASPM	MLL4		EIF2C1	LOC284837
ALCAM	ZNF395	PLK2	ESYT3	THOP1	SLC6A15	CTDP1		LIFR	RAPGEF2
NOSIP	ZNF277	GSX1	CYP4F2	PITPNC1	ZPBP	PAX1		DTL	WIF1
GABPB1	TACC1	CDHR3	EPM2AIP1	MPP7	SV2B	CDCP1		ACN9	NCAM1
PPDPF	STK38L	LOXL2	SERINC5	SPATA6L	CCDC15	UBA2		PTPRD	HDAC2
FLVCR1	U2AF1	ANKRD52	KCNS2	KPTN	RAP1GAP	ALAD		HRC	BRCA2
SAFB	ANTXR2	RORA	ZNF501	LGR4	TSHZ1	CDC6		RBBP4	PATL1
EPC1	MPO	TRMT5	DIO2	IFIT3	FAM20A	PSMB3		KCTD3	P2RX7
RCBTB1	MLEC	RNF213	LRRFIP2	TMEM185B	LY6G5C	ZNF618		EDEM1	TMEM33
HPGD	ETFDH	IMMP2L	SNX25	NUFIP1	ZNF662	ANAPC13		GSPT2	STAU1
PIGU	ZWINT	SCNN1G	ATG4C	FAN1	PPP3CB	WBP2		EMC4	CENPK
KIF5B	MYCN	LRRC48	DCUN1D3	ME1	VLDLR	FARP2		LPL	MCM2
BECN1	CAPZA2	ZNF329	HEY2	RBM3	ZWILCH	TSPAN6		ALMS1P	KIF16B
VASH2	ARNTL2	RCHY1	NRGN	ZNF555	RPRD1A	TRIM47		NR1H4	ELAVL4
HSPA4	SREK1IP1	SEC63	PPIA	ELK3	SMAD6	UBE2N		IGFBP5	PRDM1
BCL6B	GREB1	DIS3	RPL32P3	RPS6KA3	FZD6	PLAG1		HNRNPU	ABTB1
KLRG1	PREX1	PAK7	GTF2A1	BAIAP2L1	CLIC1	SLC6A20		GABRR1	CASP7
ZNF587	NOL8	TMEM70	SFXN5	NUDT1	VAMP2	CTNND1		CYP26A1	PDS5B
SMC5	SGMS1	ANXA9	TGS1	PNCK	CYP4V2	EBAG9		FCRL1	RAB3C
CD84	MRPL44	LONP1	BRWD3	SNAP91	ORAOV1	PCBP2		TEAD2	SPRY2
CCT8	KBTBD2	SMEK2	EFCAB1	ST3GAL6	LIMD1	ATAT1		GAS2L3	NTPCR
SNN	LRIG3	A1BG	NKAIN4	CAMK1G	ROR1	CLCC1		ADC	RAB27B
SMAD5	ERH	ZNF333	STON2	TPT1	RB1	FAM168A		TXNL4B	LOC283174
MDN1	ADAMTS6	PRKCB	POLD4	SH3RF1	AURKB	PERP		DIAPH1	MYO1F
KPNA3	PPFIBP1	ZNF131	CRYM	PRLR	DDIT4L	ING1		DAAM1	WASL
UFSP1	IGSF11	KCNIP3	SASS6	FH	PKDREJ	GTF2H4		SLC17A7	DNMT1
ACHE	NUDCD2	HTATIP2	EXOSC7	CNTN6	SLC24A3	LRRC2		PMFBP1	C7orf41
NAALAD2	SUPT4H1	STAT2	HLA-DOB	EIF3B	DIP2B	PAQR7		TFR2	ORAI1
SLC37A4	LOC284837	PYROXD1	TAAR1	NOL11	TNNI1	MST4		RSPO2	MYO1C
CDKL1	RNF43	ALKBH5	ZNF250	PAQR6	RASL10B	SRP68		FAM189A2	STT3B
ITGB1	HDAC2	GDAP1	MALAT1	BDNF	SCN5A	PPIL1		ANO4	ADRB1
FASTKD2	BRCA2	WFDC11	PLXND1	GNG11	PIK3R4	TMEM150A		TMLHE	TMEM189
GGT7	CENPK	PNPT1	PPP1CA	RPAP3	WWC1	EVL		CCR10	PRPF19
GNPDA1	KIF16B	LLGL1	TAP2	VAX2	ST8SIA2	TSSK6		TRIM22	FOXP2
RNF125	ELAVL4	SH3BGRL	UCK2	SMG5	IL12RB2	AKNA		EZH1	P2RY12
NUDCD1	UMPS	CBX3	SV2B	ZNF12	GADD45A	PAPPA		SOS1	KIAA1804
SPIC	IQUB	MKKS	TAP1	OPN3	ZRANB1	LPAR2		EIF3E	SGOL1
SMPD1	C14orf162	SCNM1	SMR3A	COPS7A	TNIK	DPYSL4		HDAC3	DUSP4
MED28	2019-09-04	TNNC2	EFCAB7	U2AF2	SMAD3	RBM5		MAMDC2	SLC8A3
APBA1	BICD2	EID1	POLR2K	CHML	CALHM2	C11orf44		IL17RE	PMF1
BRCA1	RAB27B	ADD3	PHC3	CLDN16	EI24	SLC26A1		GRM7	FUT10
SAV1	EFHB	PES1	ZNF22	PELI2	STK17A	NUCKS1		CAB39L	SPG21
FAM167A	GPX8	NXPH2	CNST	RAPGEF3	ATF1	ZNF567		MAP7D1	GAD2
SERPINB9	CCDC91	ETNK1	ZNF192	SMTNL2	SCN9A	RAB7L1		DSG2	NCAPD3
BCDIN3D	DNMT1	CHMP2A	PPP3CB	IKZF2	KANK1	FGD6		RIMBP2	KCNN1
NIN	MAVS	AKR1A1	GPD1	TMEM59	NPBWR2	ZNF506		ALCAM	CSTF2
VHL	BICD1	MRPS25	PPP1CB	ANKRD53	COBL	MMP2		LMLN	CDKN2C
NAT16	SLC6A7	PLTP	PTK6	IL1RAP	CREB3L2	TYMP		ACOXL	VPS37C
SYBU	C7orf41	GLS2	ADCY1	PHF17	SH3PXD2A	TNC		NOSIP	MALT1
PPM1A	PIF1	UBE2M	IGFBP3	KIF18A	CAMK2G	ZNF568		THRAP3	KCND2
F11R	SEMA4A	CRISPLD1	FAM176A	MPHOSPH10	FAM110B	SPON2		JKAMP	COX16
NCAPG	RALYL	PRKAR2B	CPSF2	KRT31	CELF4	IMMT		PIGU	GPR37
SERPINB6	STT3B	TIMM17B	DDAH2	CELF5	TAPBP	GPN2		KIF5B	KCNS3
DOK1	ADRB1	MMD	RPRD1A	IQCE	ZNF507	SCAMP1		IRF3	THYN1
SNX13	B4GALT5	EAF2	ABCA8	KRT36	LUZP1	TMEM18		BCL6B	RNF122
ABHD16B	ADAMTS10	GNRH1	NOC4L	L1CAM	SHANK2	METTL4		NPTX2	APBB1IP
RRP15	KIAA1804	CHRNA5	VAMP2	ST3GAL2	UBE2T	PRRC2A		SMC5	SLC43A2
PPAT	SGOL1	PSEN1	HDX	CNTN4	DPY19L3	NCKAP1L		GLRA3	SMC1A
USF1	BFSP1	MORC2	ACY3	SIAH3	HAPLN1	ZNF420		SNN	LITAF
SPATA4	GEN1	ANKRD45	TNPO1	GNPDA2	FAM118B	NAGLU		ZFHX3	GPLD1
PI4KA	TRAF3IP2	SNX27	RB1	NEDD1	ACAP3			BCL2L11	E2F5
THUMPD2	SPG21	SLC15A2	TPRKB	MED11	LBH			SMAD5	ZBTB16
TGFB2	GAD2	FKBP14	VARS	SERINC2	HBS1L			USP46	EIF5B
IWS1	NCAPD3	PIGK	COL11A2	ADAMTS19	HSDL2			ACHE	MYOZ3
TRPM6	WDR66	MRPS30	SLC24A3	PEG10	MANBA			TXNDC11	B3GAT1
CTSB	MTFMT	BTLA	PTN	PTGFRN	LCLAT1			NAALAD2	CENPI
USP37	KCND2	METTL6	MKRN1	VDR	ADAMTS7			BCL9L	VASH1
COG1	MRPL30	WDR89	WWC1	KCNQ5	FLJ33996			CDKL1	TEX9
CREB1	COX16	TUFT1	SCN1A	GIPC3	KDM5B			ACADVL	SCARF1
HOPX	DCDC2	SMC3	FCHO2	GNB3	LONP2			KLHL22	FRA10AC1
ZMYM1	RFC3	CPSF3	SGK1	MFAP3L	PPAPDC2			ZGPAT	ITGB2
GDA	FAR2	TMEM100	MOB1B	SVIL	ASAP3			ACSF3	SLITRK1
RIBC1	APBB1IP	SSRP1	ZRANB1	RPP30	BCCIP			GNPDA1	B3GNT4
CPEB2	SYNPO	RARB	EFNB2	CARD8	GALNT4			RNF125	SOX10
MERTK	RBFOX2	COLQ	DCP1B	TTF2	AHI1			VAT1	PRPF8
HELLS	GPLD1	ATG3	SMAD3	TJP3	PPP1R1B			SPRYD7	BCAN
PYGL	MYOZ3	RAB4A	INTS12	ENO2	PAPSS1			LGI1	PDSS1
PFDN2	CENPI	KLB	ARL6IP6	COL2A1	ZBTB33			MED28	CARHSP1
TRPM3	SLITRK1	LURAP1	ATF1	VAC14	E2F2			APBA1	AVPR1A
ZFYVE27	TMEM66	ERCC8	SCN9A	SERTAD4	DCAF6			PPP2R2B	BCAS1
LNX1	PIK3R2	CCDC80	SLC4A4	IQGAP3	AATF			BRCA1	SEC31A
PROX1	SIDT2	GPR85	ZNF483	NADKD1	KDM5A			SAV1	GPX3
DEDD	B3GNT4	RNF145	SCN11A	AADAT	BPGM			GRIK1	ANK3
C15orf41	ZC3H7A	SHOC2	NKD1	KDELR1	DUSP13			DPAGT1	IGDCC3
PRKAA1	SNX5	ELMO2	METTL7A	SNX14	GALC			TSPYL2	CCDC48
SPEM1	AVPR1A	STK32A	ACPL2	TMEM126B	SUSD1			NRP1	NOC3L
KLF9	TUBD1	KLHL4	CREB3L2	HCRTR1	PDE4C			SLC2A4	GP9
LIMS2	ANK3	PIK3IP1	CELF4	CLASP1	CKAP2			NIN	KNTC1
AFG3L1P	SSBP4	ZNF703	TAPBP	NET1	SLC39A13			NAT16	DPY19L2
SLC8A1	CDKN2D	GRHL1	ATG13	ABI2	GPR35			SYBU	ZFYVE9
DGKB	DPM1	PRICKLE3	ZNF507	APOA5	ZC3HAV1			SMYD3	PRPF40A
ZMYM4	NOC3L	PRPSAP2	PTPN7	DGCR14	NINJ2			F11R	PCDH15
DPYSL3	SPNS1	STAT6	YPEL5	MINK1	LRRTM1			NCAPG	ARMCX4
THY1	KNTC1	CCNI	PKD1L1	GABRA4	SPC25			VRK3	ADCYAP1R1
BMP1	PRPF40A	PROC	UBE2J2	ATCAY	JUND			SNX13	RBM7
PARPBP	ARMCX4	ZNF295	ZNF10	GPATCH4	USH1G			NPM2	RCN1
BBX	ADCYAP1R1	SPAG6	HAPLN1	LRRC23	PDCD1LG2			JUN	CCR4
SLC6A11	CLN6	OXSM	ZNF354A	FAM200A	CXCL1			PPAT	TDRD7
CGGBP1	RCN1	TMED3	FAM118B	PLP2	DOCK1			RACGAP1	SLITRK6
CPNE7	AMD1	FUBP1	SPDYE1	SLC25A1	FAM54A			CLPP	ROCK1
THUMPD3	ALG10	LSAMP	SLC4A8	SIK3	HEXB			SPG7	VPS53
FGF11	SLC36A1	PARP14	LBH	STRN	AKAP7			SSTR2	CRTAP
CCNYL1	DZANK1	KLF11	FKBPL	CCDC120	GLCE			TGFB2	GABRB1
CPSF4	CGNL1	EIF4ENIF1	HBS1L	CCDC22	XCL1			EDEM2	TMOD1
WNT7B	PLAC8	WDR52	DKK2	SENP1	PAQR5			GHRLOS2	RHOBTB1
SLC22A23	SLITRK6	NDUFA4L2	LCLAT1	CYP3A5	CHST2			IWS1	PTPRZ1
PCMTD2	CSNK1E	CRHR2	ZNF436	SYNCRIP	MGC4473			AIM2	NFATC2
SLC7A4	CRTAP	PKIA	PRRT1	EMG1	SLC2A11			NRN1	THRB
SEC24A	GABRB1	TIMM10	LRRC7	HAP1	USP25			ZDHHC4	WWP1
AGA	RBBP9	MRPL12	KDM5B	FN1	C3orf36			COG1	FANCC
PVRL1	NFATC2	GALNT2	PAPOLA	SDK1	KIF23			HOPX	ST8SIA3
NFIB	THRB	PISD	RGNEF	MDGA2	ANAPC15			ZMYM1	FAM175A
SYT3	POLQ	LRMP	HUS1	NES	ATP1B1			GDA	FADS3
ZC3H6	FANCC	SLC13A3	CDR2	MAP1LC3B	PALB2			NAPSA	IFT122
PARD3	GPX7	CCDC60	PPP1R1B	JUP	2019-09-02			HK2	IL10RA
ELMOD2	ST8SIA3	GPR17	ADAMTS2	CEP170	PKP4			CPEB2	PDLIM1
PPFIBP2	FAM175A	MRPS14	PAPSS1	ESD	ADRBK2			CRB3	PELI1
DTNA	WNK3	DNAJB9	ZBTB33	MKI67IP	RAPGEFL1			ZFYVE27	RPRM
MPHOSPH8	FADS3	SIRPA	ATP2B1	RPA3	CARS2			ETV4	TMEM59L
ZKSCAN5	NCBP1	PCDH11X	FANK1	HRASLS	CDCP1			USP2	GRIN2A
SAMD12	PMAIP1	ADRA1A	GPSM3	MPPED2	LRRC28			PRPF6	MCM8
TMEM106B	PDLIM1	HLTF	E2F2	APP	UBA2			LNX1	APPBP2
NCDN	SPC24	RSPH1	ACVR1B	MYEF2	PLEKHA6			PROX1	NLK
DDX46	RPRM	ITGA1	UPP1	AKT3	CDC6			DEDD	ZEB1
UTP11L	AHSA1	SPTB	STX8	FAM46C	FOXN3			RAB2A	FGD1
SLIT2	TMEM59L	CP	GHSR	JPH3	ADCY7			MPDZ	GEMIN4
SLC39A14	GRIN2A	TNR	PNMT	ICA1	DOC2B			FAM83C	EIF3D
CENPF	MCM8	NPY5R	CEBPG	KIF1C	PRR3			ARPC1B	CPNE3
TCP11L2	ONECUT2	ST3GAL1	GALC	ZNF471	ZNF618			KLF9	AP3M2
TAF13	GCOM1	AUH	NUDT3	C22orf39	WBP2			LIMS2	LSS
KIF19	APPBP2	SEC22A	JAK2	ROBO1	TMEM220			SLC8A1	MEGF11
CRBN	GBP1	GRIK2	TIPRL	GREM1	FCHSD2			DGKB	ANP32B
CCDC108	SOX21	SPINK7	TRIM13	PARD3B	TRIM47			DPYSL3	CBLN4
HRH1	GEMIN4	TUBE1	SLC39A13	ACLY	TRIM65			B4GALT3	ABCC4
INTS6	EIF3D	UGGT1	ZNF503	PAGE4	PLAG1			PARPBP	RAB3D
TTL	ACBD6	SGPP2	ZC3HAV1	TNKS2	KCNMA1			BBX	GPRASP1
MRPL19	CPNE3	ADAM15	MYBPH	PRKD3	HMP19			SLC6A11	TMEM97
TRIM28	ESCO1	ISCA2	DCN	KPNA6	RIT2			CPNE7	NRXN3
CNNM1	MDM1	TRIM35	CHI3L1	CLCN5	LZTFL1			ADAMTS4	AURKA
IGSF9	GOLGB1	TM4SF18	LYPLA1	DNAJC7	SHROOM3			FGF11	GRIA1
TRO	AOAH	TMC2	JUND	TMPO	F2R			SMYD2	LINC00476
YIPF5	PRRG4	FLRT3	SMARCB1	GLDC	ACOX1			WNT7B	MNT
PTH2R	ADCK1	ALDH3A2	CXCL1	ITPR1	SP1			SLC22A23	RGL3
LRPPRC	MEGF11	TES	LSM4	TRAF5	TRMT2B			SYT9	COPS7B
ANXA1	DMC1	AGAP2	DOCK1	TXLNA	2019-03-07			PCMTD2	QPRT
AKAP5	ARL6IP4	GNPAT	MTHFD2L	DDX23	GTF2H4			GDF5	CACNG2
TMEM101	MCM3AP	BCL11A	GGA2	FTSJD1	MST4			ZNF584	HIST1H1A
CCDC67	SLAIN2	AASS	BSPRY	BTAF1	METTL8			ABTB2	ELMO1
ZMYM2	TMEM97	FIBIN	INIP	CEP97	SFXN1			JAKMIP2	SERTM1
TIAM1	CCNA1	ATP10B	LSM14A	C22orf29	ASB7			ZNF215	SLC10A4
YPEL1	NRXN3	BBOX1	IGF1R	CD109	C2CD3			DPEP1	ALAS2
ZNF330	AURKA	SRSF1	ANAPC15	CYYR1	TMEM150A			SETD5	NEDD4L
HTR4	GRIA1	PCP2	NDUFAB1	HBEGF	EVL			MPP3	HIST1H2BB
MAPRE2	LINC00476	ZNF80	MAPK8	C20orf203	TUBGCP3			PVRL1	MTA2
CTR9	ATP5L	CHCHD6	MIF4GD	NTSR1	TIFA			NFIB	CDH20
MPDU1	IPO11	SDHD	HMGCR	RRM1	PDE8B			SYT3	TOP2B
PIGM	ABR	PTS	CREBRF	CHAF1A	WRNIP1			POLR2A	FAM104B
HMX1	RTKN2	AGFG1	VAV3	SLC25A3	STAG1			PAK2	VSIG4
MAPK1	METTL16	SNAPIN	ZDHHC3	EMX1	JAKMIP3			ELMOD2	ALDH18A1
MIOS	HIST1H1A	USE1	EMC2	USP29	PAPPA			PPFIBP2	NR4A2
RFX4	SERTM1	COMMD2	TMEM161B	G6PD	COX4I2			DTNA	ZNF653
NHEJ1	HIST1H2BB	BCO2	IKZF1	CCDC28B	UCP2			CDK10	DZIP1
LRRC4C	KIF22	FST	ADRBK2	NUP155	ST3GAL5			MYOT	TST
CLVS1	HIPK3	ZBTB10	RAPGEFL1	PSMA3	SLC26A1			SAMD12	S100B
POLE	RFXAP	LSM5	ENPP1	MCM7	NUCKS1			TMEM106B	HIST1H3D
SLC20A1	GALNT12	FAM218A	HEATR3	CSF2	AP3B2			NCDN	OSGIN2
CC2D2B	IMPDH1	PUS10	RPP21	RYR3	RAB7L1			MPP2	ARPP21
MKL2	UBXN1	ZBTB20	UBA2	2019-03-05	FGD6			SLIT2	RFXANK
TPBG	DZIP1	C2orf50	ARAP1	CDC42EP3	SMNDC1			TCP11L2	NUMB
ZNF670	HIST1H3D	CADPS2	GOLT1A	PPP1R3B	SEMA3F			CDH6	BMP7
PDZD2	GALNT7	DISC1	ARIH2	EIF3I	GNB4			INTS6	HIST1H2BG
KLK7	ARPP21	ZFAT	XIAP	ADAMTS5	RHBDF2			MRPL19	SUPT6H
SRXN1	CBX6	GPBP1	RARA	GYS1	DNM3			ENTPD1	HIST1H1D
CCNJ	INTS2	C1orf52	LTBP1	AURKC	TNC			SCIN	MAP4K4
TUB	ATP6V0A2	GRPEL2	FKBP5	ZNF19	MDGA1			TRIM28	MAN1A1
ATP1B2	NGLY1	FGFR1OP2	ENY2	SCRG1	CYGB			CNNM1	EDARADD
RFWD3	HIST1H2BG	BCL10	RAB33A	PIP5K1B	NFKBIL1			NFS1	PDGFB
SLC4A1	USP51	ZNF277	C4orf26	SECISBP2L	IMMT			ATG7	TGFBR1
BRPF1	HIST1H1D	U2AF1	WBP2	KIF11	MRPL51			TRO	PTK2
PPM1F	BBS9	MPO	TRIM47	KCNJ16	TBR1			C12orf59	TCTN2
SYT16	TGFBR1	DIAPH2	ELOVL6	RPAIN	KIF9			GPRC5C	DNAH10
ZSCAN21	ZBTB3	MYCN	UBE2N	CCT7	HPS3			CSNK2A1	LRRC42
WRAP53	PTK2	MRPS26	MOS	GPC2	AK5			KLK15	CAPRIN1
TRPS1	TCTN2	CAPZA2	LSM3	SLC15A4	NAGLU			ZMYM2	BARHL2
C17orf65	DNAH10	CHN2	MFSD5	POLE2	ACRBP			TIAM1	GALNT10
HSP90B1	GALNT10	SREK1IP1	PLAG1	SLC22A4	SOX1			ZNF330	UGGT2
DNAH6	TAOK2	NOL8	KCNMA1	EIF2C4				TRIM29	GATAD2A
MYO5A	UACA	MRPL44	RIT2	ARID4A				MAPRE2	FREM2
DEF8	CADM3	LRIG3	GGT1	HHEX				ARL4A	DARC
ZNF397	SFRP4	GNS	AKNAD1	E2F1				KCNK2	CXCR5
SLC1A2	MTR	RNF219	TLK1	MIS12				MPDU1	TNPO3
FAM98B	ZNF20	ERH	F2R	ACTR6				TMEM2	ACTN2
SOSTDC1	TNPO3	FOS	ACOX1	FAM122A				NHEJ1	CHRND
SLC25A39	ACTN2	CSNK1G1	SP1	GATS				KIF20A	WDR74
ENPP2	PDE8A	CDK19	APEH	CNR1				LRRC4C	FGFR1
OSTF1	ZNF44	RBM26	PERP	UHRF1				SLC20A1	LCP2
TTLL3	ATP2C1	IGSF11	CAPG	AP1G1				MKL2	GLUL
LRCH3	FGFR1	SNX18	2019-03-07	STAT5B				ZNF670	ADCY5
ZNF496	CEP44	ZNHIT6	PAQR7	F8				GLG1	RYR2
PRELID2	MAPK10	SUPT4H1	LHX8	EIF2C1				ZKSCAN1	CHRM1
DOPEY1	ZNF664	HDAC2	MST4	LIFR				SRXN1	PLP1
SYN2	LCP2	PPARGC1B	EFCAB11	DTL				FUNDC2	SLC26A7
MED17	ADCY5	IPMK	CETN3	ACN9				TUB	RGS16
C12orf23	FAM81A	NEB	IMPAD1	PTPRD				SCAND1	PTPLB
GOLGA3	RYR2	ELAVL4	EIF1	RCBTB2				RFWD3	PDZRN4
ABCB6	NEK10	ZNFX1	DPCR1	HRC				SLC4A1	P2RX5
WDR59	EMX2	RBM43	KIF12	RBBP4				SYT16	HIST1H2BJ
CHAC1	CHRM1	SLC30A9	ASB7	FXN				WRAP53	PLCB4
ZNF160	ZNF709	SLC26A2	MBLAC2	KCTD3				FAM53C	EOMES
BFAR	IL1R1	GLT25D1	LEMD1	MYO6				HSP90B1	C2CD2L
SIGLEC8	SLC26A7	SEC61A1	TMEM150A	OCIAD2				DLC1	ACVR1
CDCA2	INVS	NDUFA5	FOXJ1	EMC4				RORB	IL17RA
TAF2	DCUN1D4	PDS5B	TIFA	EIF2C3				DEF8	AMPH
CHURC1	ZNF442	CEP57L1	TSSK6	LPL				CUL2	CASC2
FZD8	ANKRD29	NTPCR	HOXC11	ALMS1P				EFNB3	CBL
ERO1L	PIK3AP1	EFHB	CRIM1	TJP2				FREM1	PTPRR
IL17B	P2RX5	LMNA	ELK4	HNRPLL				KDM3B	OSBPL1A
BTBD11	SLC4A7	GSK3B	COX4I2	HNRNPU				STXBP2	BSND
UNC80	ZNF253	MYO1F	MYL3	DGUOK				FYTTD1	ITGA9
UBL5	ZNF48	GPR171	CCNG2	WIPI2				LRRC49	ANKRD5
ANKRD49	EOMES	CLRN1	ZNF382	TEAD2				FAM98B	RNF26
FBXL21	ANKRD13B	CCDC91	NUCKS1	ADC				SOSTDC1	RASL11B
CLOCK	C2CD2L	MAVS	ZNF567	CIITA				SLC25A39	KCNJ9
LCOR	SLIT1	2019-09-15	RAB7L1	RHEBL1				EPHA7	SGCD
FNTB	ITGAL	C7orf41	FGD6	IL13				ENPP2	ARHGAP19
DSN1	SPATA18	CCT4	GNB4	CLIC2				PPARG	SND1
USP47	CCNT2	DHRS7B	MMP2	DAAM1				ZNF496	RRP12
EVI5L	HRASLS5	STT3B	PGM2L1	RICTOR				DOPEY1	TMEM209
PVRL3	ERBB2IP	ADRB1	SETD2	MGC13053				SYN2	NT5DC1
FUT4	CASC2	FOXP2	MICB	ANO4				MED17	RCOR2
EIF3H	PTPRR	NAA38	TNC	PIH1D1				SP8	NCSTN
FKBP1A	MRPL22	SRPX2	CTBP1	TMLHE				SIGLEC10	HIST1H2AK
CSNK1A1	PLA2G16	DUSP4	HNRNPA1	MGC23284				ABCB6	HIST1H1B
PIWIL4	DHPS	TSPEAR	CYGB	JAGN1				ARPP19	MACROD1
ECHDC3	ITGA9	PALLD	CITED2	TRIM22				MBLAC1	MYH11
PILRB	MYO9A	MYOF	IMMT	ACTL6B				ZNF160	NEIL3
GNA14	RASL11B	SLC8A3	VSTM2A	EZH1				SIGLEC8	MMS19
LARS	CAMKK1	BFSP1	TBR1	EIF3E				CDCA2	PHKG2
LDHD	SGCD	FUT10	AIF1	RIMKLB				ETFB	CELF6
CHST11	ARHGAP19	TRAF3IP2	TMEM18	FAM134C				TAF2	CHRM3
LYRM4	SHOX2	SPG21	CAMK2D	GRM7				CYB5D1	ITGB5
ELP2	SPCS3	S1PR2	HPS3	MAP7D1				ZFAND5	RNF40
NSFL1C	AZI2	CSTF2T	AK5	DSG2				CHURC1	CYFIP2
CDCA7L	LIMD2	WDR66	MRPL1	RIMBP2				STAG3	ENC1
MAP2K7	TRDN	QRSL1	SLC4A10	ALCAM				FZD8	UBE2G1
BMP8A	SND1	HNRPDL	ZNF420	NOSIP				SCD	SLC25A15
ITPKA	RRP12	MRPL30	HIGD2A	GABPB1				ETV6	MCM4
GJC1	ATG16L1	COX16	DZIP1L	SOS2				ERO1L	MLH3
MATR3	TMEM209	C6orf203		THRAP3				ZNF415	CTF1
PSIP1	C19orf43	GARS		EPC1				GALNT6	ZMAT4
RAD21	ZNF85	RAB7A		JKAMP				ANKRD49	LYNX1
SNTB1	NT5DC1	APBB1IP		RCBTB1				CLOCK	TRIM14
CD96	RCOR2	MB		HPGD				LCOR	NEK9
NOC2L	HIST1H2AK	LRRCC1		PIGU				HLX	ORAI3
CTRB2	UBTD2	FRK		KIF5B				FNTB	TMED5
MICAL2	NHLH1	LLPH		VASH2				USP47	RWDD1
EFNB1	ZZEF1	FIG4		WDR54				EVI5L	NRXN2
EFTUD2	SLC7A3	SMC1A		HSPA4				EIF3H	PRR5L
YTHDF3	NEIL3	LITAF		UTP20				FKBP1A	CRTAC1
MOCOS	CCNY	ADAM20		IRF3				CSNK1A1	HDDC2
NAPEPLD	UBXN4	ZNF217		KLRG1				PIWIL4	DOCK9
MGC45800	CHRM3	INMT		SMC5				C15orf54	RASGRP2
C5orf28	2019-09-07	ZNF532		GLRA3				ECHDC3	NIT1
PPP2R2A	ITGB5	SLITRK1		FMNL3				PILRB	PIK3R1
TCP10L	STK24	SIDT2		CCT8				RGS5	SFRP1
RAPGEF5	ENC1	STAM2		SNN				NSFL1C	TEX2
MEPCE	UBE2G1	B3GNT4		PNKP				HAS1	KIT
DHTKD1	TMEM117	SOX10		BCL2L11				FERMT2	USP21
TSEN54	MPLKIP	PRPF8		SMAD5				POLR3K	XYLB
RGS11	MCM4	BCAN		AARSD1				THBS1	BTBD3
PPIE	IL2RG	KIAA0319		USP46				EEF1E1	COL4A3BP
GFAP	DLEC1	BCAS1		ACHE				ITPKA	FLRT2
ZNF692	PRKAA2	SEC31A		NAALAD2				CYB5R4	CNRIP1
RBL1	ZKSCAN4	GPX3		SLC37A4				KIAA0195	CDH7
FAM178A	MLH3	AQP1		CDKL1				TCF7L1	HCN4
PAIP2	HEMGN	NFATC2IP		ITGB1				GJC1	KPNA4
ZNF350	MORN4	SSBP4		KLHL22				PSIP1	CALU
MINA	LYNX1	CDKN2D		GGT7				SNTB1	NDUFS2
AGFG2	SCN4A	DPM1		GNPDA1				KCNE1	BAG3
LUC7L	RANGAP1	NOC3L		RNF125				PDE6A	TGFB3
BZW2	TRIM14	BTF3L4		NUDCD1				PCDH8	GPRIN3
SYNJ1	PIGY	IGDCC4		SMPD1				C19orf66	SLC25A11
GCNT1	ZNF738	PRPF40A		MED28				SNAPC2	XYLT1
IPO7	NRXN2	GM2A		APBA1				EFNB1	HNMT
ZNF614	ZSCAN12	ARMCX4		PPP2R2B				SHISA6	ZC3H3
[truncated: 2,033 more rows]

## Sheet: Table S9
	AMY	HIP	STR	ACC	V1C
Age related	1773	3622	2688	4031	3745
Age related and species different	892	2431	1961	1899	2416
neotenic	421	1790	1740	529	1471
accelerated	41	50	42	169	91

[truncated: 3 more sheets: Table S10, Table S11, Table S12]
